# Supplementary material for: Low-coordinated copper facilitates the *CH2CO affinity at enhanced rectifying interface of Cu/Cu2O for efficient CO2-to-multicarbon alcohols conversion
Source: Nat Commun. 2024 Jun 18;15:5172. doi: 10.1038/s41467-024-49247-4 (PMC11189494; doi:10.1038/s41467-024-49247-4)
Supplement: Supplementary file 4 — Supplementary Data 1 [file 41467_2024_49247_MOESM4_ESM.xlsx]

## Sheet: Sheet1
Cu-POSCAR				Cu2O-POSCAR				CuP/Cu2O-POSCAR				CuL/Cu2O-POSCAR
1				1				1				1
10.2239	0	0		12.0763	0	0		21.4986	0	0		21.7042	0	0
-5.11195	8.85416	0		-6.03815	10.4584	0		-4.95572	9.05499	0		-4.8333	9.02631	0
0	0	21.2608		0	0	23.6277		0	0	23.6224		-0.479697	-0.290571	22.6962
Cu				Cu	O			Cu	O			Cu	O	Cl
64				64	32			128	32			128	31	1
Direct				Direct				Direct				Direct
0	0	0.35276		0.16667	0.33333	0.34351		0.98297	0.98305	0.63229		0.98421	0.98552	0.6355
0.33333	0.16667	0.45092		0	0	0.44784		0.1535	0.15339	0.55859		0.15135	0.1512	0.55099
0.16667	0.33333	0.54908		0.33333	0.16667	0.55216		0.07467	0.3248	0.43495		0.07428	0.32322	0.43803
0	0	0.64724		0.16667	0.33333	0.65649		0.97467	0.97501	0.3696		0.97014	0.97028	0.36486
0	0.25	0.35276		0.41667	0.33333	0.34351		0.09719	0.97003	0.66421		0.09537	0.97147	0.66578
0.33333	0.41667	0.45092		0.25	0	0.44784		0.01888	0.13754	0.54635		0.01747	0.13796	0.54589
0.16667	0.08333	0.54908		0.08333	0.16667	0.55216		0.20241	0.32863	0.43914		0.20538	0.32792	0.43625
0	0.25	0.64724		0.41667	0.33333	0.65649		0.12314	0.99956	0.31797		0.11911	0.99377	0.31656
0.25	0.25	0.35276		0.41667	0.08333	0.34351		0.09741	0.22129	0.6639		0.09706	0.22645	0.67262
0.08333	0.41667	0.45092		0.25	0.25	0.44784		0.01869	0.40092	0.54632		0.01759	0.39701	0.5459
0.41667	0.08333	0.54908		0.08333	0.41667	0.55216		0.20203	0.07731	0.43894		0.20495	0.07547	0.43506
0.25	0.25	0.64724		0.41667	0.08333	0.65649		0.12308	0.2453	0.31795		0.11991	0.24086	0.31777
0.25	0	0.35276		0.16667	0.08333	0.34351		0.97817	0.22835	0.63425		0.98114	0.23166	0.63887
0.08333	0.16667	0.45092		0	0.25	0.44784		0.15561	0.40546	0.56272		0.17021	0.41929	0.55848
0.41667	0.33333	0.54908		0.33333	0.41667	0.55216		0.05322	0.05334	0.4536		0.04953	0.04909	0.45199
0.25	0	0.64724		0.16667	0.08333	0.65649		0.96862	0.21902	0.36564		0.96715	0.21739	0.36275
0.5	0	0.35276		0.66667	0.33333	0.34351		0.27257	0.02333	0.67865		0.27154	0.02387	0.69404
0.83333	0.16667	0.45092		0.5	0	0.44784		0.4191	0.16945	0.57693		0.43206	0.18341	0.5825
0.66667	0.33333	0.54908		0.83333	0.16667	0.55216		0.33305	0.33284	0.42872		0.33536	0.33263	0.42527
0.5	0	0.64724		0.66667	0.33333	0.65649		0.23778	0.98704	0.32081		0.23085	0.97934	0.31979
0.5	0.25	0.35276		0.91667	0.33333	0.34351		0.38305	0.00714	0.68773		0.38406	0.01546	0.68842
0.83333	0.41667	0.45092		0.75	0	0.44784		0.28103	0.15369	0.55483		0.28263	0.15564	0.55771
0.66667	0.08333	0.54908		0.58333	0.16667	0.55216		0.46578	0.33507	0.45771		0.46885	0.33909	0.45826
0.5	0.25	0.64724		0.91667	0.33333	0.65649		0.40599	0.03247	0.32327		0.40561	0.03054	0.3183
0.75	0.25	0.35276		0.91667	0.08333	0.34351		0.38297	0.26098	0.68769		0.38416	0.2582	0.6886
0.58333	0.41667	0.45092		0.75	0.25	0.44784		0.28098	0.40635	0.55465		0.28882	0.41186	0.55468
0.91667	0.08333	0.54908		0.58333	0.41667	0.55216		0.46622	0.09378	0.45723		0.46929	0.09901	0.458
0.75	0.25	0.64724		0.91667	0.08333	0.65649		0.40603	0.27982	0.32307		0.40592	0.2781	0.31805
0.75	0	0.35276		0.66667	0.08333	0.34351		0.24819	0.24821	0.67968		0.23091	0.22195	0.67959
0.58333	0.16667	0.45092		0.5	0.25	0.44784		0.40669	0.40641	0.5484		0.4095	0.41036	0.54943
0.91667	0.33333	0.54908		0.83333	0.41667	0.55216		0.33356	0.08323	0.44862		0.33887	0.08789	0.45117
0.75	0	0.64724		0.66667	0.08333	0.65649		0.25479	0.25448	0.31277		0.25322	0.2513	0.31016
0	0.5	0.35276		0.16667	0.83333	0.34351		0.54327	0.04357	0.65136		0.55277	0.05332	0.65187
0.33333	0.66667	0.45092		0	0.5	0.44784		0.67572	0.17613	0.54513		0.67951	0.18111	0.54625
0.16667	0.83333	0.54908		0.33333	0.66667	0.55216		0.59123	0.34144	0.45541		0.59355	0.34397	0.45553
0	0.5	0.64724		0.16667	0.83333	0.65649		0.5305	0.03092	0.33594		0.52791	0.02761	0.32984
0	0.75	0.35276		0.41667	0.83333	0.34351		0.6494	0.02314	0.63536		0.65681	0.03168	0.63911
0.33333	0.91667	0.45092		0.25	0.5	0.44784		0.56037	0.19218	0.54754		0.56337	0.19268	0.5509
0.16667	0.58333	0.54908		0.08333	0.66667	0.55216		0.71202	0.33841	0.45837		0.71287	0.33972	0.4565
0	0.75	0.64724		0.41667	0.83333	0.65649		0.63907	0.01442	0.36909		0.63869	0.01405	0.36468
0.25	0.75	0.35276		0.41667	0.58333	0.34351		0.64945	0.27645	0.63541		0.65619	0.28429	0.63925
0.08333	0.91667	0.45092		0.25	0.75	0.44784		0.56015	0.42978	0.54766		0.56335	0.43564	0.55088
0.41667	0.58333	0.54908		0.08333	0.91667	0.55216		0.71199	0.08623	0.45831		0.71312	0.08831	0.45633
0.25	0.75	0.64724		0.41667	0.58333	0.65649		0.63898	0.26414	0.36919		0.63857	0.2639	0.36509
0.25	0.5	0.35276		0.16667	0.58333	0.34351		0.54132	0.29166	0.64547		0.54938	0.30041	0.65052
0.08333	0.66667	0.45092		0	0.75	0.44784		0.67348	0.42403	0.54368		0.67535	0.42597	0.54511
0.41667	0.83333	0.54908		0.33333	0.91667	0.55216		0.59961	0.10009	0.45949		0.60238	0.10413	0.45767
0.25	0.5	0.64724		0.16667	0.58333	0.65649		0.53162	0.28143	0.35487		0.53177	0.28169	0.35459
0.5	0.5	0.35276		0.66667	0.83333	0.34351		0.75946	0.00992	0.63246		0.76509	0.01587	0.63543
0.83333	0.66667	0.45092		0.5	0.5	0.44784		0.90536	0.1558	0.54432		0.90611	0.15642	0.54545
0.66667	0.83333	0.54908		0.83333	0.66667	0.55216		0.82637	0.3267	0.45921		0.8261	0.32656	0.45704
0.5	0.5	0.64724		0.66667	0.83333	0.65649		0.75016	0.00044	0.37081		0.74875	0.99881	0.3663
0.5	0.75	0.35276		0.91667	0.83333	0.34351		0.86872	0.99236	0.6312		0.87266	0.99679	0.63476
0.83333	0.91667	0.45092		0.75	0.5	0.44784		0.78928	0.16393	0.54418		0.79201	0.16732	0.545
0.66667	0.58333	0.54908		0.58333	0.66667	0.55216		0.94259	0.31743	0.4559		0.9403	0.31523	0.45419
0.5	0.75	0.64724		0.91667	0.83333	0.65649		0.86068	0.98491	0.36988		0.85883	0.98366	0.36559
0.75	0.75	0.35276		0.91667	0.58333	0.34351		0.86877	0.2459	0.63116		0.87267	0.24982	0.63474
0.58333	0.91667	0.45092		0.75	0.75	0.44784		0.78926	0.41553	0.54424		0.79162	0.41817	0.54485
0.91667	0.58333	0.54908		0.58333	0.91667	0.55216		0.94266	0.06846	0.45594		0.94053	0.06589	0.45416
0.75	0.75	0.64724		0.91667	0.58333	0.65649		0.86067	0.23711	0.36988		0.8588	0.23416	0.36556
0.75	0.5	0.35276		0.66667	0.58333	0.34351		0.75806	0.25843	0.6325		0.76361	0.26455	0.63553
0.58333	0.66667	0.45092		0.5	0.75	0.44784		0.90518	0.40572	0.54419		0.90664	0.40681	0.54518
0.91667	0.83333	0.54908		0.83333	0.91667	0.55216		0.82805	0.07832	0.45844		0.82731	0.07746	0.45641
0.75	0.5	0.64724		0.66667	0.58333	0.65649		0.74935	0.24966	0.37078		0.74805	0.24814	0.36638
				0	0	0.36959		0.983	0.48311	0.63226		0.98413	0.48397	0.63547
				0.33333	0.16667	0.47392		0.15355	0.65346	0.55857		0.15109	0.64945	0.55088
				0.16667	0.33333	0.57825		0.07472	0.82484	0.43505		0.07462	0.82355	0.43563
				0	0	0.68258		0.97469	0.47503	0.3696		0.97004	0.46982	0.36486
				0.33333	0.16667	0.31742		0.09723	0.4701	0.66417		0.09666	0.46821	0.67271
				0.16667	0.33333	0.42175		0.01897	0.63772	0.54632		0.01776	0.63702	0.54616
				0	0	0.52608		0.20247	0.82867	0.43919		0.20383	0.82638	0.43446
				0.33333	0.16667	0.63041		0.1231	0.49952	0.31795		0.11995	0.49441	0.31754
				0.5	0	0.36959		0.0975	0.72133	0.66387		0.09515	0.72019	0.66572
				0.83333	0.16667	0.47392		0.01865	0.90086	0.54633		0.01771	0.89856	0.54612
				0.66667	0.33333	0.57825		0.20204	0.57725	0.43887		0.20612	0.57641	0.43661
				0.5	0	0.68258		0.12311	0.74538	0.31799		0.11937	0.73979	0.31646
				0.83333	0.16667	0.31742		0.97816	0.7283	0.63428		0.97973	0.73039	0.63735
				0.66667	0.33333	0.42175		0.15578	0.9056	0.5628		0.16176	0.91152	0.5644
				0.5	0	0.52608		0.05324	0.55338	0.45361		0.04937	0.54901	0.45198
				0.83333	0.16667	0.63041		0.96866	0.71906	0.36567		0.9663	0.71655	0.36239
				0	0.5	0.36959		0.27256	0.52333	0.67858		0.21964	0.47196	0.68276
				0.33333	0.66667	0.47392		0.41899	0.66926	0.57696		0.41393	0.66517	0.58228
				0.16667	0.83333	0.57825		0.33311	0.8328	0.42869		0.3351	0.8355	0.42537
				0	0.5	0.68258		0.23773	0.48698	0.32074		0.23159	0.47983	0.32069
				0.33333	0.66667	0.31742		0.38297	0.50705	0.68772		0.34606	0.45901	0.69723
				0.16667	0.83333	0.42175		0.28108	0.65382	0.55478		0.28835	0.66554	0.55471
				0	0.5	0.52608		0.46569	0.83499	0.45777		0.47125	0.84364	0.45625
				0.33333	0.66667	0.63041		0.40601	0.53248	0.32319		0.40569	0.53056	0.3182
				0.5	0.5	0.36959		0.38297	0.76098	0.68771		0.34477	0.73769	0.69718
				0.83333	0.66667	0.47392		0.28116	0.90637	0.55457		0.28221	0.91008	0.55802
				0.66667	0.83333	0.57825		0.4662	0.59369	0.45717		0.47144	0.59989	0.45641
				0.5	0.5	0.68258		0.4061	0.77994	0.32297		0.40604	0.77805	0.31818
				0.83333	0.66667	0.31742		0.24826	0.74831	0.67966		0.23037	0.74351	0.67954
				0.66667	0.83333	0.42175		0.40685	0.90652	0.54851		0.40866	0.90985	0.54934
				0.5	0.5	0.52608		0.33352	0.58318	0.44862		0.34254	0.59191	0.44858
				0.83333	0.66667	0.63041		0.25482	0.75446	0.31276		0.25331	0.75106	0.31019
								0.54324	0.54354	0.6512		0.55286	0.55441	0.6523
								0.67572	0.67614	0.54512		0.67951	0.67924	0.54617
								0.5912	0.84142	0.45536		0.59515	0.84571	0.45347
								0.53052	0.53092	0.33583		0.52792	0.5281	0.33018
								0.64941	0.52319	0.63538		0.65621	0.53012	0.63918
								0.56038	0.69221	0.54749		0.56762	0.69913	0.54726
								0.71201	0.83843	0.45837		0.71307	0.83868	0.45634
								0.63901	0.51423	0.36911		0.63853	0.51319	0.36507
								0.64943	0.77644	0.63539		0.65689	0.78382	0.63913
								0.56017	0.92971	0.54763		0.56717	0.93795	0.54746
								0.712	0.58623	0.45832		0.7128	0.58669	0.45643
								0.63905	0.76411	0.36917		0.63873	0.76345	0.36467
								0.54127	0.79159	0.64544		0.54985	0.80071	0.64441
								0.67346	0.92404	0.54365		0.67813	0.92905	0.54459
								0.59962	0.60008	0.45948		0.60224	0.60146	0.45748
								0.53177	0.78161	0.35465		0.53176	0.78161	0.35454
								0.75946	0.50993	0.63248		0.76457	0.51529	0.63543
								0.90539	0.65579	0.54434		0.90587	0.65621	0.54472
								0.82637	0.82671	0.4592		0.82604	0.82623	0.45704
								0.75014	0.50039	0.37082		0.74864	0.49867	0.36605
								0.86874	0.49239	0.63121		0.87222	0.49637	0.63442
								0.78929	0.6639	0.54419		0.79154	0.66595	0.54481
								0.94259	0.81743	0.45591		0.94024	0.81563	0.45399
								0.8607	0.48493	0.36988		0.85852	0.48293	0.36533
								0.86879	0.74587	0.63117		0.87221	0.74929	0.63441
								0.78925	0.91553	0.54423		0.79196	0.91769	0.54504
								0.94269	0.56848	0.45594		0.94045	0.56565	0.45399
								0.86068	0.7371	0.36988		0.85853	0.73434	0.36531
								0.75807	0.75845	0.6325		0.76362	0.76423	0.63546
								0.90515	0.90566	0.5442		0.90655	0.90699	0.54521
								0.82806	0.57831	0.45845		0.82737	0.57759	0.45583
								0.74935	0.74957	0.37079		0.74805	0.74795	0.36639
								0.04194	0.28978	0.69652		0.04245	0.29241	0.70737
								0.15142	0.15221	0.47756		0.14944	0.14546	0.46819
								0.0706	0.32006	0.35387		0.06803	0.31618	0.35416
								0.16194	0.16017	0.64022		0.15051	0.15772	0.63455
								0.07952	0.33024	0.51461		0.08444	0.33404	0.52071
								0.16955	0.16867	0.27595		0.16656	0.16443	0.27576
								0.32886	0.32996	0.72324		0.30924	0.265	0.72375
								0.241	0.98959	0.60206		0.24486	0.99602	0.60841
								0.4115	0.15947	0.49696		0.41788	0.16715	0.50049
								0.34288	0.34292	0.34858		0.34301	0.34109	0.34236
								0.43957	0.19063	0.65533		0.44985	0.20247	0.66424
								0.3211	0.32001	0.50893		0.32418	0.31669	0.50823
								0.25555	0.00641	0.40107		0.26166	0.0077	0.40121
								0.46507	0.21519	0.29468		0.46553	0.21379	0.29182
								0.49539	0.99648	0.57913		0.49679	0.98605	0.58028
								0.50862	0.00616	0.41731		0.51082	0.01467	0.41483
								0.042	0.78971	0.69656		0.04513	0.7957	0.70198
								0.15145	0.65219	0.47755		0.1493	0.64552	0.46803
								0.07065	0.82013	0.35396		0.06679	0.8142	0.35199
								0.16205	0.66019	0.64017		0.15002	0.6439	0.63447
								0.07974	0.83055	0.51473		0.08208	0.83196	0.51815
								0.16956	0.66873	0.27597		0.16674	0.66362	0.27566
								0.32892	0.83011	0.72319		0.30865	0.85993	0.72355
								0.24078	0.4896	0.60208		0.25383	0.50361	0.6031
								0.41148	0.65927	0.49699		0.42118	0.67168	0.4982
								0.34284	0.84273	0.34856		0.34307	0.84097	0.34243
								0.43952	0.69056	0.65531		0.32324	0.83144	0.50823
								0.32137	0.82022	0.50887		0.26255	0.50853	0.40208
								0.25554	0.50625	0.40099		0.46564	0.71387	0.29173
								0.46509	0.71513	0.29461		0.4976	0.51135	0.58035
								0.49521	0.49653	0.57905		0.51039	0.50655	0.41505
								0.50867	0.50626	0.41721		0.42801	0.68205	0.68095
