# Supplementary material for: Low-coordinated copper facilitates the *CH2CO affinity at enhanced rectifying interface of Cu/Cu2O for efficient CO2-to-multicarbon alcohols conversion
Source: Nat Commun. 2024 Jun 18;15:5172. doi: 10.1038/s41467-024-49247-4 (PMC11189494; doi:10.1038/s41467-024-49247-4)
Supplement: Supplementary file 5 — Source Data [file 41467_2024_49247_MOESM5_ESM.xlsx]

## Sheet: Fig. 1
Fig. 1D																					Fig. 1E						Fig. 1F
Cu2O					CuL/Cu2O					Cup/Cu2O					Cu						CuL/Cu2O	Cup/Cu2O	Cu2O	Cu			CuL/Cu2O	Cup/Cu2O	Cu2O	Cu
points		fitted line			points		fitted line			points		fitted line			points		fitted line				Adsorption Energy of *CH2CHO (eV)						Adsorption Energy of *CH2CO (eV)
Number of adsorbed *CO	Adsorption Energy of *CO (eV)	Number of adsorbed *CO	Adsorption Energy of *CO (eV)		Number of adsorbed *CO	Adsorption Energy of *CO (eV)	Number of adsorbed *CO	Adsorption Energy of *CO (eV)		Number of adsorbed *CO	Adsorption Energy of *CO (eV)	Number of adsorbed *CO	Adsorption Energy of *CO (eV)		Number of adsorbed *CO	Adsorption Energy of *CO (eV)	Number of adsorbed *CO	Adsorption Energy of *CO (eV)			-2.73368	-2.53158	-1.80451	-2.1442			-0.99172	-0.46675	-1.08177	-0.5828
1	-1.30467	1	-1.3025		1	-1.22519	1	-1.24841		1	-0.77464	1	-0.78268		1	-0.95997	1	-0.96345
2	-2.68048	1.33333	-1.76251		2	-2.31417	1.33333	-1.59449		2	-1.77312	1.33333	-1.11609		2	-1.83383	1.33333	-1.25427
3	-4.06014	1.66667	-2.22252		3	-3.33948	1.66667	-1.94057		3	-2.8268	1.66667	-1.44949		3	-2.7229	1.66667	-1.54508
4	-5.44489	2	-2.68253		4	-4.3442	2	-2.28664		4	-3.75751	2	-1.7829		4	-3.57177	2	-1.8359
		2.33333	-3.14254				2.33333	-2.63272				2.33333	-2.11631				2.33333	-2.12671
		2.66667	-3.60255				2.66667	-2.9788				2.66667	-2.44972				2.66667	-2.41752
		3	-4.06256				3	-3.32488				3	-2.78313				3	-2.70834
		3.33333	-4.52257				3.33333	-3.67095				3.33333	-3.11654				3.33333	-2.99915
		3.66667	-4.98258				3.66667	-4.01703				3.66667	-3.44995				3.66667	-3.28997
		4	-5.44259				4	-4.36311				4	-3.78336				4	-3.58078

## Sheet: Fig. 2
Fig. 2A				Fig. 2D							Fig. 2E				Fig. 2F
2Theta (degree)	Intensity (a.u.)			CuL/Cu2O			Cup/Cu2O				nm	Potential (mV)			Samples	Work Function (eV)
10	1454			hν (eV)	(αhν)2		hν (eV)	(αhν)2			0.10132	599.638			Cu2O	5.23
10.02	1597			4	0.93311		4	0.95076			0.1182	598.344			Cl-Cu2O	5.06
10.04	1493			3.98714	0.92611		3.98714	0.94415			0.13509	597.509			Cup/Cu2O	4.57
10.06	1534			3.97436	0.91875		3.97436	0.93974			0.15198	597.545			CuL/Cu2O	4.18
10.08	1498			3.96166	0.91298		3.96166	0.93491			0.16886	597.589
10.1	1517			3.94904	0.90693		3.94904	0.93043			0.18575	597.204
10.12	1530			3.93651	0.90202		3.93651	0.92508			0.20264	596.012
10.14	1569			3.92405	0.89576		3.92405	0.91964			0.21952	595.532
10.16	1539			3.91167	0.89094		3.91167	0.91558			0.23641	596.012
10.18	1571			3.89937	0.88397		3.89937	0.91067			0.25329	597.385
10.2	1463			3.88715	0.87883		3.88715	0.90464			0.27018	598.076
10.22	1439			3.875	0.87343		3.875	0.90026			0.28707	597.269
10.24	1565			3.86293	0.86869		3.86293	0.89577			0.30395	596.455
10.26	1481			3.85093	0.86287		3.85093	0.88802			0.32084	597.298
10.28	1485			3.83901	0.85691		3.83901	0.88221			0.33773	599.289
10.3	1536			3.82716	0.851		3.82716	0.87786			0.35461	603.751
10.32	1560			3.81538	0.84545		3.81538	0.87257			0.3715	606.788
10.34	1473			3.80368	0.83727		3.80368	0.86732			0.38839	608.924
10.36	1546			3.79205	0.83037		3.79205	0.86296			0.40527	610.726
10.38	1528			3.78049	0.82597		3.78049	0.85766			0.42216	613.945
10.4	1448			3.769	0.82006		3.769	0.85104			0.43904	618.058
10.42	1556			3.75758	0.81257		3.75758	0.84476			0.45593	623.173
10.44	1638			3.74622	0.80697		3.74622	0.83881			0.47282	626.233
10.46	1532			3.73494	0.80181		3.73494	0.83359			0.4897	629.895
10.48	1485			3.72372	0.79727		3.72372	0.83215			0.50659	632.125
10.5	1512			3.71257	0.79173		3.71257	0.82756			0.52348	632.99
10.52	1539			3.70149	0.78671		3.70149	0.81996			0.54036	632.518
10.54	1454			3.69048	0.78192		3.69048	0.8156			0.55725	632.474
10.56	1487			3.67953	0.77634		3.67953	0.81075			0.57414	632.162
10.58	1498			3.66864	0.76999		3.66864	0.80594			0.59102	633.295
10.6	1535			3.65782	0.76361		3.65782	0.80144			0.60791	634.625
10.62	1491			3.64706	0.75829		3.64706	0.79723			0.62479	635.003
10.64	1467			3.63636	0.75292		3.63636	0.79229			0.64168	634.647
10.66	1498			3.62573	0.74878		3.62573	0.78663			0.65857	634.799
10.68	1455			3.61516	0.74538		3.61516	0.78115			0.67545	634.901
10.7	1525			3.60465	0.74041		3.60465	0.77548			0.69234	635.243
10.72	1481			3.5942	0.73496		3.5942	0.77023			0.70923	634.574
10.74	1492			3.58382	0.72921		3.58382	0.76428			0.72611	632.939
10.76	1438			3.57349	0.72465		3.57349	0.75889			0.743	632.801
10.78	1424			3.56322	0.71883		3.56322	0.75666			0.75988	634.051
10.8	1483			3.55301	0.71444		3.55301	0.751			0.77677	633.688
10.82	1497			3.54286	0.71111		3.54286	0.74672			0.79366	633.506
10.84	1503			3.53276	0.70747		3.53276	0.74247			0.81054	632.249
10.86	1528			3.52273	0.70285		3.52273	0.73814			0.82743	632.089
10.88	1482			3.51275	0.6986		3.51275	0.73254			0.84432	631.893
10.9	1481			3.50282	0.69331		3.50282	0.72794			0.8612	632.336
10.92	1412			3.49296	0.6884		3.49296	0.7235			0.87809	633.157
10.94	1482			3.48315	0.6837		3.48315	0.71863			0.89498	634.385
10.96	1424			3.47339	0.67846		3.47339	0.71403
10.98	1518			3.46369	0.67433		3.46369	0.70982
11	1504			3.45404	0.67137		3.45404	0.7061
11.02	1551			3.44444	0.66795		3.44444	0.70207
11.04	1420			3.4349	0.66376		3.4349	0.6983
11.06	1446			3.42541	0.66119		3.42541	0.69258
11.08	1460			3.41598	0.65713		3.41598	0.68976
11.1	1455			3.40659	0.65343		3.40659	0.6864
11.12	1473			3.39726	0.64921		3.39726	0.68274
11.14	1426			3.38798	0.64651		3.38798	0.67966
11.16	1405			3.37875	0.64204		3.37875	0.67507
11.18	1447			3.36957	0.63869		3.36957	0.67118
11.2	1479			3.36043	0.63499		3.36043	0.66775
11.22	1474			3.35135	0.632		3.35135	0.66381
11.24	1451			3.34232	0.62827		3.34232	0.66043
11.26	1465			3.33333	0.62556		3.33333	0.65815
11.28	1450			3.3244	0.62097		3.3244	0.65483
11.3	1422			3.31551	0.61567		3.31551	0.65142
11.32	1432			3.30667	0.61327		3.30667	0.64878
11.34	1507			3.29787	0.61128		3.29787	0.64521
11.36	1468			3.28912	0.60594		3.28912	0.64095
11.38	1400			3.28042	0.60106		3.28042	0.63724
11.4	1478			3.27177	0.59741		3.27177	0.63345
11.42	1450			3.26316	0.59463		3.26316	0.62991
11.44	1380			3.25459	0.59138		3.25459	0.62659
11.46	1479			3.24607	0.58844		3.24607	0.6232
11.48	1391			3.2376	0.58452		3.2376	0.62003
11.5	1455			3.22917	0.58211		3.22917	0.6173
11.52	1463			3.22078	0.57865		3.22078	0.61308
11.54	1450			3.21244	0.57511		3.21244	0.6098
11.56	1510			3.20413	0.57265		3.20413	0.60703
11.58	1432			3.19588	0.56851		3.19588	0.60389
11.6	1446			3.18766	0.56661		3.18766	0.5998
11.62	1405			3.17949	0.564		3.17949	0.59701
11.64	1412			3.17136	0.5608		3.17136	0.59395
11.66	1468			3.16327	0.55816		3.16327	0.58995
11.68	1418			3.15522	0.55562		3.15522	0.58674
11.7	1387			3.14721	0.55169		3.14721	0.58423
11.72	1488			3.13924	0.54791		3.13924	0.58221
11.74	1460			3.13131	0.54496		3.13131	0.57888
11.76	1360			3.12343	0.54222		3.12343	0.57624
11.78	1402			3.11558	0.53905		3.11558	0.57333
11.8	1410			3.10777	0.53649		3.10777	0.57026
11.82	1442			3.1	0.53349		3.1	0.56657
11.84	1435			3.09227	0.53023		3.09227	0.56392
11.86	1416			3.08458	0.52854		3.08458	0.56129
11.88	1333			3.07692	0.52489		3.07692	0.55876
11.9	1348			3.06931	0.52029		3.06931	0.55617
11.92	1438			3.06173	0.51535		3.06173	0.55377
11.94	1397			3.05419	0.51259		3.05419	0.55094
11.96	1409			3.04668	0.50999		3.04668	0.54805
11.98	1435			3.03922	0.50771		3.03922	0.54509
12	1402			3.03178	0.50496		3.03178	0.54188
12.02	1427			3.02439	0.50148		3.02439	0.53818
12.04	1451			3.01703	0.49865		3.01703	0.53485
12.06	1400			3.00971	0.49597		3.00971	0.53138
12.08	1375			3.00242	0.49218		3.00242	0.52837
12.1	1449			2.99517	0.48941		2.99517	0.52546
12.12	1407			2.98795	0.48685		2.98795	0.52266
12.14	1345			2.98077	0.48442		2.98077	0.5198
12.16	1452			2.97362	0.48195		2.97362	0.51722
12.18	1382			2.96651	0.47908		2.96651	0.51414
12.2	1325			2.95943	0.4763		2.95943	0.51143
12.22	1424			2.95238	0.47406		2.95238	0.50882
12.24	1324			2.94537	0.47161		2.94537	0.50647
12.26	1375			2.93839	0.4687		2.93839	0.50447
12.28	1425			2.93144	0.46452		2.93144	0.50257
12.3	1413			2.92453	0.46223		2.92453	0.50035
12.32	1401			2.91765	0.45951		2.91765	0.49848
12.34	1404			2.9108	0.45726		2.9108	0.49661
12.36	1403			2.90398	0.45502		2.90398	0.49412
12.38	1373			2.8972	0.45257		2.8972	0.49148
12.4	1419			2.89044	0.44998		2.89044	0.4895
12.42	1432			2.88372	0.44779		2.88372	0.48705
12.44	1426			2.87703	0.44506		2.87703	0.48431
12.46	1386			2.87037	0.44274		2.87037	0.48213
12.48	1343			2.86374	0.44027		2.86374	0.48021
12.5	1411			2.85714	0.4376		2.85714	0.47752
12.52	1340			2.85057	0.43484		2.85057	0.47508
12.54	1431			2.84404	0.43243		2.84404	0.47328
12.56	1393			2.83753	0.42987		2.83753	0.47118
12.58	1346			2.83105	0.42744		2.83105	0.46902
12.6	1386			2.8246	0.42487		2.8246	0.4671
12.62	1368			2.81818	0.42231		2.81818	0.46497
12.64	1415			2.81179	0.41993		2.81179	0.4627
12.66	1429			2.80543	0.41705		2.80543	0.46044
12.68	1358			2.7991	0.41429		2.7991	0.45843
12.7	1343			2.79279	0.41202		2.79279	0.45636
12.72	1357			2.78652	0.40966		2.78652	0.4543
12.74	1418			2.78027	0.40721		2.78027	0.45225
12.76	1425			2.77405	0.40494		2.77405	0.45
12.78	1381			2.76786	0.40264		2.76786	0.44754
12.8	1409			2.76169	0.39999		2.76169	0.44568
12.82	1375			2.75556	0.39762		2.75556	0.44369
12.84	1352			2.74945	0.39521		2.74945	0.44157
12.86	1433			2.74336	0.39277		2.74336	0.43982
12.88	1463			2.73731	0.39045		2.73731	0.43794
12.9	1435			2.73128	0.38854		2.73128	0.43593
12.92	1328			2.72527	0.38625		2.72527	0.43415
12.94	1376			2.7193	0.38378		2.7193	0.43223
12.96	1395			2.71335	0.38182		2.71335	0.43054
12.98	1338			2.70742	0.37953		2.70742	0.42879
13	1373			2.70153	0.37716		2.70153	0.42712
13.02	1408			2.69565	0.3749		2.69565	0.42505
13.04	1401			2.6898	0.37271		2.6898	0.42354
13.06	1408			2.68398	0.3701		2.68398	0.4217
13.08	1321			2.67819	0.3677		2.67819	0.42
13.1	1361			2.67241	0.36513		2.67241	0.41805
13.12	1407			2.66667	0.36358		2.66667	0.41617
13.14	1381			2.66094	0.36101		2.66094	0.41377
13.16	1381			2.65525	0.35922		2.65525	0.41098
13.18	1338			2.64957	0.3564		2.64957	0.40801
13.2	1411			2.64392	0.35457		2.64392	0.40493
13.22	1383			2.6383	0.35148		2.6383	0.40181
13.24	1319			2.6327	0.34956		2.6327	0.39871
13.26	1383			2.62712	0.34752		2.62712	0.39564
13.28	1382			2.62156	0.34546		2.62156	0.39279
13.3	1377			2.61603	0.34374		2.61603	0.39015
13.32	1387			2.61053	0.34105		2.61053	0.38773
13.34	1379			2.60504	0.33915		2.60504	0.38545
13.36	1369			2.59958	0.33772		2.59958	0.38351
13.38	1340			2.59414	0.33504		2.59414	0.38158
13.4	1358			2.58873	0.33326		2.58873	0.37979
13.42	1355			2.58333	0.33184		2.58333	0.37782
13.44	1306			2.57796	0.32931		2.57796	0.37605
13.46	1328			2.57261	0.32802		2.57261	0.37442
13.48	1380			2.56729	0.32504		2.56729	0.37261
13.5	1333			2.56198	0.32359		2.56198	0.37112
13.52	1352			2.5567	0.32089		2.5567	0.36989
13.54	1348			2.55144	0.31817		2.55144	0.36848
13.56	1377			2.5462	0.31556		2.5462	0.36696
13.58	1429			2.54098	0.31326		2.54098	0.36551
13.6	1344			2.53579	0.3118		2.53579	0.364
13.62	1389			2.53061	0.30937		2.53061	0.36239
13.64	1419			2.52546	0.308		2.52546	0.36078
13.66	1318			2.52033	0.30749		2.52033	0.35925
13.68	1377			2.51521	0.30511		2.51521	0.3579
13.7	1437			2.51012	0.30292		2.51012	0.35638
13.72	1322			2.50505	0.30062		2.50505	0.35493
13.74	1378			2.5	0.29873		2.5	0.35343
13.76	1392			2.49497	0.29677		2.49497	0.35206
13.78	1410			2.48996	0.2948		2.48996	0.35087
13.8	1297			2.48497	0.29283		2.48497	0.3494
13.82	1383			2.48	0.29096		2.48	0.34799
13.84	1409			2.47505	0.28898		2.47505	0.34659
13.86	1389			2.47012	0.28699		2.47012	0.3452
13.88	1342			2.46521	0.28512		2.46521	0.34342
13.9	1297			2.46032	0.28319		2.46032	0.3421
13.92	1357			2.45545	0.28119		2.45545	0.34057
13.94	1393			2.45059	0.2794		2.45059	0.33916
13.96	1408			2.44576	0.27766		2.44576	0.3377
13.98	1316			2.44094	0.27575		2.44094	0.33625
14	1394			2.43615	0.27392		2.43615	0.3347
14.02	1306			2.43137	0.27218		2.43137	0.33321
14.04	1262			2.42661	0.27034		2.42661	0.33162
14.06	1321			2.42188	0.26848		2.42188	0.33015
14.08	1301			2.41715	0.26678		2.41715	0.32863
14.1	1343			2.41245	0.26509		2.41245	0.32702
14.12	1367			2.40777	0.26352		2.40777	0.32547
14.14	1336			2.4031	0.26174		2.4031	0.32414
14.16	1333			2.39845	0.26005		2.39845	0.32283
14.18	1387			2.39382	0.25844		2.39382	0.32157
14.2	1240			2.38921	0.25692		2.38921	0.32038
14.22	1258			2.38462	0.25533		2.38462	0.31929
14.24	1398			2.38004	0.25382		2.38004	0.31801
14.26	1299			2.37548	0.25225		2.37548	0.31646
14.28	1355			2.37094	0.25084		2.37094	0.31508
14.3	1344			2.36641	0.24915		2.36641	0.31361
14.32	1361			2.3619	0.24759		2.3619	0.3122
14.34	1327			2.35741	0.246		2.35741	0.31079
14.36	1331			2.35294	0.24452		2.35294	0.3094
14.38	1349			2.34848	0.24282		2.34848	0.30801
14.4	1367			2.34405	0.24136		2.34405	0.3072
14.42	1344			2.33962	0.23988		2.33962	0.30634
14.44	1286			2.33522	0.23831		2.33522	0.30553
14.46	1355			2.33083	0.23694		2.33083	0.30468
14.48	1332			2.32645	0.23543		2.32645	0.30378
14.5	1347			2.3221	0.23386		2.3221	0.30213
14.52	1344			2.31776	0.23233		2.31776	0.30034
14.54	1330			2.31343	0.23094		2.31343	0.29866
14.56	1290			2.30912	0.2295		2.30912	0.29719
14.58	1276			2.30483	0.22813		2.30483	0.29558
14.6	1312			2.30056	0.22677		2.30056	0.29413
14.62	1347			2.2963	0.22542		2.2963	0.29293
14.64	1347			2.29205	0.22407		2.29205	0.29159
14.66	1341			2.28782	0.22277		2.28782	0.29017
14.68	1329			2.28361	0.22154		2.28361	0.28899
14.7	1354			2.27941	0.22028		2.27941	0.28778
14.72	1326			2.27523	0.21894		2.27523	0.28628
14.74	1311			2.27106	0.21755		2.27106	0.28493
14.76	1364			2.26691	0.21614		2.26691	0.28369
14.78	1398			2.26277	0.2147		2.26277	0.28212
14.8	1467			2.25865	0.21331		2.25865	0.28071
14.82	1285			2.25455	0.21196		2.25455	0.2793
14.84	1334			2.25045	0.21082		2.25045	0.27795
14.86	1337			2.24638	0.20946		2.24638	0.27661
14.88	1315			2.24231	0.20833		2.24231	0.27523
14.9	1341			2.23827	0.20722		2.23827	0.27399
14.92	1285			2.23423	0.20605		2.23423	0.27263
14.94	1298			2.23022	0.2049		2.23022	0.27136
14.96	1318			2.22621	0.20377		2.22621	0.2701
14.98	1312			2.22222	0.20249		2.22222	0.26876
15	1307			2.21825	0.20132		2.21825	0.26757
15.02	1353			2.21429	0.20019		2.21429	0.26642
15.04	1378			2.21034	0.19879		2.21034	0.26488
15.06	1302			2.20641	0.19759		2.20641	0.26343
15.08	1296			2.20249	0.19629		2.20249	0.262
15.1	1376			2.19858	0.19486		2.19858	0.26039
15.12	1297			2.19469	0.19357		2.19469	0.25871
15.14	1322			2.19081	0.19246		2.19081	0.25726
15.16	1363			2.18695	0.19122		2.18695	0.25569
15.18	1281			2.1831	0.19016		2.1831	0.25434
15.2	1338			2.17926	0.18912		2.17926	0.25275
15.22	1285			2.17544	0.18809		2.17544	0.25129
15.24	1310			2.17163	0.18702		2.17163	0.24946
15.26	1316			2.16783	0.18584		2.16783	0.24759
15.28	1319			2.16405	0.18462		2.16405	0.2454
15.3	1294			2.16028	0.18336		2.16028	0.2434
15.32	1381			2.15652	0.1821		2.15652	0.24128
15.34	1367			2.15278	0.18085		2.15278	0.23935
15.36	1317			2.14905	0.17974		2.14905	0.23748
15.38	1340			2.14533	0.17861		2.14533	0.23566
15.4	1339			2.14162	0.17757		2.14162	0.23397
15.42	1330			2.13793	0.17638		2.13793	0.23238
15.44	1346			2.13425	0.17525		2.13425	0.23064
15.46	1329			2.13058	0.17412		2.13058	0.22911
15.48	1344			2.12693	0.17303		2.12693	0.22775
15.5	1358			2.12329	0.17195		2.12329	0.22652
15.52	1297			2.11966	0.17094		2.11966	0.22534
15.54	1281			2.11604	0.1701		2.11604	0.22441
15.56	1340			2.11244	0.16913		2.11244	0.2232
15.58	1281			2.10884	0.1681		2.10884	0.22188
15.6	1360			2.10526	0.16727		2.10526	0.22073
15.62	1344			2.10169	0.16627		2.10169	0.21946
15.64	1356			2.09814	0.16513		2.09814	0.21817
15.66	1324			2.09459	0.16417		2.09459	0.217
15.68	1386			2.09106	0.16322		2.09106	0.21591
15.7	1400			2.08754	0.16206		2.08754	0.21456
15.72	1371			2.08403	0.16099		2.08403	0.21311
15.74	1312			2.08054	0.16001		2.08054	0.21147
15.76	1293			2.07705	0.15899		2.07705	0.20993
15.78	1360			2.07358	0.15804		2.07358	0.20835
15.8	1255			2.07012	0.15715		2.07012	0.20675
15.82	1245			2.06667	0.15626		2.06667	0.2052
15.84	1267			2.06323	0.15533		2.06323	0.20392
15.86	1284			2.0598	0.15441		2.0598	0.20246
15.88	1395			2.05638	0.15354		2.05638	0.20094
15.9	1295			2.05298	0.15258		2.05298	0.1995
15.92	1296			2.04959	0.15165		2.04959	0.19815
15.94	1315			2.0462	0.15075		2.0462	0.19666
15.96	1289			2.04283	0.14979		2.04283	0.19543
15.98	1352			2.03947	0.14888		2.03947	0.19424
16	1341			2.03612	0.14804		2.03612	0.1931
16.02	1347			2.03279	0.14718		2.03279	0.19196
16.04	1357			2.02946	0.1464		2.02946	0.1909
16.06	1247			2.02614	0.14558		2.02614	0.18985
16.08	1271			2.02284	0.14472		2.02284	0.18881
16.1	1302			2.01954	0.14381		2.01954	0.18759
16.12	1359			2.01626	0.14296		2.01626	0.18656
16.14	1329			2.01299	0.14198		2.01299	0.18553
16.16	1291			2.00972	0.14106		2.00972	0.18451
16.18	1310			2.00647	0.14016		2.00647	0.18346
16.2	1435			2.00323	0.13928		2.00323	0.18249
16.22	1357			2	0.13837		2	0.18142
16.24	1364			1.99678	0.13758		1.99678	0.18046
16.26	1278			1.99357	0.13687		1.99357	0.17937
16.28	1312			1.99037	0.13604		1.99037	0.17832
16.3	1324			1.98718	0.13523		1.98718	0.17747
16.32	1359			1.984	0.13447		1.984	0.17656
16.34	1272			1.98083	0.13364		1.98083	0.17553
16.36	1368			1.97767	0.13272		1.97767	0.17467
16.38	1325			1.97452	0.13192		1.97452	0.17381
16.4	1346			1.97138	0.13112		1.97138	0.17286
16.42	1334			1.96825	0.13038		1.96825	0.17195
16.44	1367			1.96513	0.12953		1.96513	0.17097
16.46	1314			1.96203	0.12885		1.96203	0.16985
16.48	1353			1.95893	0.12802		1.95893	0.16885
16.5	1405			1.95584	0.12727		1.95584	0.1678
16.52	1346			1.95276	0.12633		1.95276	0.16679
16.54	1322			1.94969	0.12571		1.94969	0.16582
16.56	1249			1.94662	0.12489		1.94662	0.16501
16.58	1273			1.94357	0.12423		1.94357	0.16426
16.6	1410			1.94053	0.12336		1.94053	0.16346
16.62	1285			1.9375	0.12267		1.9375	0.16269
16.64	1266			1.93448	0.12177		1.93448	0.16196
16.66	1337			1.93146	0.12103		1.93146	0.16111
16.68	1330			1.92846	0.12025		1.92846	0.16027
16.7	1296			1.92547	0.11962		1.92547	0.15949
16.72	1358			1.92248	0.11895		1.92248	0.15874
16.74	1304			1.9195	0.11834		1.9195	0.15803
16.76	1368			1.91654	0.11763		1.91654	0.15738
16.78	1304			1.91358	0.11687		1.91358	0.15665
16.8	1336			1.91063	0.11617		1.91063	0.1558
16.82	1451			1.90769	0.11539		1.90769	0.15516
16.84	1319			1.90476	0.11463		1.90476	0.15429
16.86	1386			1.90184	0.1138		1.90184	0.15348
16.88	1305			1.89893	0.11306		1.89893	0.15259
16.9	1302			1.89602	0.11226		1.89602	0.15194
16.92	1277			1.89313	0.11143		1.89313	0.15109
16.94	1229			1.89024	0.1107		1.89024	0.15045
16.96	1379			1.88737	0.10992		1.88737	0.14972
16.98	1410			1.8845	0.10909		1.8845	0.14903
17	1341			1.88164	0.10823		1.88164	0.1481
17.02	1310			1.87879	0.10755		1.87879	0.14751
17.04	1354			1.87595	0.10692		1.87595	0.14699
17.06	1308			1.87311	0.10635		1.87311	0.14634
17.08	1311			1.87029	0.10593		1.87029	0.14581
17.1	1315			1.86747	0.10559		1.86747	0.14542
17.12	1311			1.86466	0.10512		1.86466	0.14466
17.14	1374			1.86186	0.10453		1.86186	0.14388
17.16	1293			1.85907	0.10407		1.85907	0.14325
17.18	1316			1.85629	0.10333		1.85629	0.14237
17.2	1327			1.85351	0.10286		1.85351	0.14188
17.22	1366			1.85075	0.10239		1.85075	0.14131
17.24	1382			1.84799	0.10177		1.84799	0.14038
17.26	1283			1.84524	0.1012		1.84524	0.13955
17.28	1340			1.8425	0.1007		1.8425	0.13907
17.3	1356			1.83976	0.09987		1.83976	0.13805
17.32	1415			1.83704	0.09923		1.83704	0.13739
17.34	1308			1.83432	0.09866		1.83432	0.13682
17.36	1301			1.83161	0.09799		1.83161	0.13624
17.38	1407			1.82891	0.09743		1.82891	0.13551
17.4	1285			1.82622	0.09685		1.82622	0.13495
17.42	1321			1.82353	0.09625		1.82353	0.13425
17.44	1434			1.82085	0.09574		1.82085	0.13379
17.46	1367			1.81818	0.09518		1.81818	0.13329
17.48	1384			1.81552	0.09447		1.81552	0.13281
17.5	1305			1.81287	0.09397		1.81287	0.13236
17.52	1338			1.81022	0.09333		1.81022	0.13155
17.54	1377			1.80758	0.09264		1.80758	0.13085
17.56	1360			1.80495	0.09207		1.80495	0.13018
17.58	1346			1.80233	0.09157		1.80233	0.12953
17.6	1331			1.79971	0.09097		1.79971	0.12881
17.62	1376			1.7971	0.09043		1.7971	0.12841
17.64	1403			1.7945	0.09003		1.7945	0.12782
17.66	1346			1.79191	0.08953		1.79191	0.12732
17.68	1431			1.78932	0.08897		1.78932	0.12667
17.7	1401			1.78674	0.08853		1.78674	0.12622
17.72	1392			1.78417	0.088		1.78417	0.1257
17.74	1353			1.78161	0.08748		1.78161	0.12508
17.76	1350			1.77905	0.08699		1.77905	0.12436
17.78	1345			1.7765	0.0866		1.7765	0.1237
17.8	1343			1.77396	0.08605		1.77396	0.12307
17.82	1319			1.77143	0.08554		1.77143	0.12243
17.84	1437			1.7689	0.08506		1.7689	0.12191
17.86	1323			1.76638	0.08456		1.76638	0.12138
17.88	1308			1.76387	0.08405		1.76387	0.12098
17.9	1361			1.76136	0.08366		1.76136	0.12038
17.92	1377			1.75887	0.08318		1.75887	0.11972
17.94	1326			1.75637	0.08262		1.75637	0.1192
17.96	1356			1.75389	0.08212		1.75389	0.11867
17.98	1369			1.75141	0.08166		1.75141	0.11804
18	1321			1.74894	0.08108		1.74894	0.11734
18.02	1336			1.74648	0.08063		1.74648	0.11674
18.04	1349			1.74402	0.08014		1.74402	0.116
18.06	1339			1.74157	0.07956		1.74157	0.1152
18.08	1392			1.73913	0.07901		1.73913	0.11452
18.1	1376			1.73669	0.07858		1.73669	0.11374
18.12	1394			1.73427	0.07807		1.73427	0.11298
18.14	1309			1.73184	0.07766		1.73184	0.11228
18.16	1381			1.72943	0.07728		1.72943	0.11164
18.18	1291			1.72702	0.0769		1.72702	0.11089
18.2	1356			1.72462	0.07635		1.72462	0.11023
18.22	1340			1.72222	0.07591		1.72222	0.10948
18.24	1425			1.71983	0.07538		1.71983	0.10852
18.26	1372			1.71745	0.07491		1.71745	0.10783
18.28	1313			1.71508	0.07446		1.71508	0.1071
18.3	1346			1.71271	0.07398		1.71271	0.10637
18.32	1386			1.71034	0.07353		1.71034	0.10567
18.34	1369			1.70799	0.07305		1.70799	0.10495
18.36	1340			1.70564	0.07264		1.70564	0.10428
18.38	1371			1.7033	0.07219		1.7033	0.10364
18.4	1376			1.70096	0.07174		1.70096	0.10302
18.42	1288			1.69863	0.07131		1.69863	0.10245
18.44	1328			1.69631	0.07088		1.69631	0.10188
18.46	1321			1.69399	0.07046		1.69399	0.10136
18.48	1385			1.69168	0.07002		1.69168	0.10082
18.5	1352			1.68937	0.0696		1.68937	0.1003
18.52	1392			1.68707	0.06915		1.68707	0.09979
18.54	1304			1.68478	0.06871		1.68478	0.09926
18.56	1379			1.6825	0.06829		1.6825	0.09877
18.58	1331			1.68022	0.06786		1.68022	0.09833
18.6	1391			1.67794	0.06744		1.67794	0.09786
18.62	1343			1.67568	0.06701		1.67568	0.09743
18.64	1381			1.67341	0.06658		1.67341	0.09695
18.66	1390			1.67116	0.06615		1.67116	0.09647
18.68	1390			1.66891	0.0657		1.66891	0.096
18.7	1366			1.66667	0.06528		1.66667	0.09555
18.72	1390			1.66443	0.06484		1.66443	0.0951
18.74	1382			1.6622	0.06443		1.6622	0.09465
18.76	1380			1.65997	0.064		1.65997	0.09421
18.78	1377			1.65775	0.06358		1.65775	0.09375
18.8	1347			1.65554	0.06314		1.65554	0.09325
18.82	1359			1.65333	0.06271		1.65333	0.09277
18.84	1401			1.65113	0.06228		1.65113	0.09228
18.86	1401			1.64894	0.06187		1.64894	0.09181
18.88	1420			1.64675	0.06146		1.64675	0.09136
18.9	1434			1.64456	0.06105		1.64456	0.09089
18.92	1378			1.64238	0.06062		1.64238	0.09041
18.94	1390			1.64021	0.0602		1.64021	0.08992
18.96	1393			1.63804	0.05976		1.63804	0.08946
18.98	1432			1.63588	0.05936		1.63588	0.08899
19	1430			1.63373	0.05894		1.63373	0.08853
19.02	1428			1.63158	0.05851		1.63158	0.08808
19.04	1411			1.62943	0.05809		1.62943	0.08765
19.06	1402			1.6273	0.05768		1.6273	0.0872
19.08	1366			1.62516	0.05726		1.62516	0.08677
19.1	1457			1.62304	0.05684		1.62304	0.08635
19.12	1310			1.62092	0.05642		1.62092	0.08589
19.14	1357			1.6188	0.056		1.6188	0.08547
19.16	1433			1.61669	0.05558		1.61669	0.08503
19.18	1389			1.61458	0.05519		1.61458	0.08458
19.2	1329			1.61248	0.05476		1.61248	0.08414
19.22	1451			1.61039	0.05434		1.61039	0.08371
19.24	1410			1.6083	0.05394		1.6083	0.08329
19.26	1338			1.60622	0.05354		1.60622	0.08286
19.28	1390			1.60414	0.05313		1.60414	0.08244
19.3	1451			1.60207	0.05273		1.60207	0.08198
19.32	1424			1.6	0.05232		1.6	0.08156
19.34	1383			1.59794	0.05192		1.59794	0.08114
19.36	1401			1.59588	0.05153		1.59588	0.08072
19.38	1355			1.59383	0.05114		1.59383	0.08029
19.4	1443			1.59178	0.05073		1.59178	0.07986
19.42	1428			1.58974	0.05034		1.58974	0.07946
19.44	1420			1.58771	0.04997		1.58771	0.07903
19.46	1428			1.58568	0.04957		1.58568	0.07859
19.48	1438			1.58365	0.04918		1.58365	0.07817
19.5	1384			1.58163	0.04879		1.58163	0.07773
19.52	1371			1.57962	0.04842		1.57962	0.07735
19.54	1370			1.57761	0.04803		1.57761	0.07694
19.56	1341			1.5756	0.04763		1.5756	0.07651
19.58	1447			1.5736	0.04725		1.5736	0.0761
19.6	1413			1.57161	0.04688		1.57161	0.07569
19.62	1351			1.56962	0.04651		1.56962	0.07531
19.64	1381			1.56764	0.04613		1.56764	0.07492
19.66	1386			1.56566	0.04576		1.56566	0.07454
19.68	1415			1.56368	0.04538		1.56368	0.07414
19.7	1409			1.56171	0.04501		1.56171	0.07372
19.72	1462			1.55975	0.04465		1.55975	0.07333
19.74	1458			1.55779	0.04427		1.55779	0.07292
19.76	1438			1.55583	0.04391		1.55583	0.07252
19.78	1392			1.55388	0.04356		1.55388	0.07215
19.8	1365			1.55194	0.04321		1.55194	0.07175
19.82	1403			1.55	0.04284		1.55	0.07136
19.84	1325			1.54806	0.04249		1.54806	0.07098
19.86	1417			1.54613	0.04214		1.54613	0.07057
19.88	1409			1.54421	0.04181		1.54421	0.07019
19.9	1417			1.54229	0.04147		1.54229	0.06981
19.92	1396			1.54037	0.04113		1.54037	0.06945
19.94	1421			1.53846	0.04079		1.53846	0.06908
19.96	1439			1.53656	0.04046		1.53656	0.0687
19.98	1399			1.53465	0.04014		1.53465	0.06835
20	1423			1.53276	0.0398		1.53276	0.06797
20.02	1448			1.53086	0.03949		1.53086	0.06762
20.04	1411			1.52898	0.03917		1.52898	0.06725
20.06	1441			1.52709	0.03885		1.52709	0.06691
20.08	1408			1.52522	0.03855		1.52522	0.06658
20.1	1377			1.52334	0.03824		1.52334	0.06623
20.12	1327			1.52147	0.03793		1.52147	0.06588
20.14	1416			1.51961	0.03762		1.51961	0.06554
20.16	1448			1.51775	0.03731		1.51775	0.06518
20.18	1363			1.51589	0.03702		1.51589	0.06485
20.2	1432			1.51404	0.03673		1.51404	0.0645
20.22	1387			1.5122	0.03642		1.5122	0.06415
20.24	1424			1.51035	0.03613		1.51035	0.06379
20.26	1444			1.50852	0.03584		1.50852	0.06344
20.28	1455			1.50668	0.03555		1.50668	0.06308
20.3	1470			1.50485	0.03529		1.50485	0.06274
20.32	1452			1.50303	0.035		1.50303	0.06237
20.34	1404			1.50121	0.03474		1.50121	0.06202
20.36	1384			1.4994	0.03449		1.4994	0.06168
20.38	1434			1.49758	0.03424		1.49758	0.06135
20.4	1349			1.49578	0.03398		1.49578	0.06101
20.42	1376			1.49398	0.03374		1.49398	0.06068
20.44	1459			1.49218	0.03348		1.49218	0.06035
20.46	1417			1.49038	0.03326		1.49038	0.06006
20.48	1446			1.4886	0.03305		1.4886	0.05979
20.5	1481			1.48681	0.03279		1.48681	0.05946
20.52	1392			1.48503	0.03253		1.48503	0.05913
20.54	1440			1.48325	0.03231		1.48325	0.05886
20.56	1488			1.48148	0.03207		1.48148	0.05856
20.58	1436			1.47971	0.03185		1.47971	0.05828
20.6	1489			1.47795	0.03162		1.47795	0.05801
20.62	1337			1.47619	0.03141		1.47619	0.05775
20.64	1383			1.47444	0.0312		1.47444	0.05746
20.66	1413			1.47268	0.03096		1.47268	0.05715
20.68	1424			1.47094	0.03072		1.47094	0.05684
20.7	1429			1.46919	0.0305		1.46919	0.05657
20.72	1516			1.46746	0.03028		1.46746	0.05629
20.74	1430			1.46572	0.03008		1.46572	0.05607
20.76	1390			1.46399	0.02986		1.46399	0.05577
20.78	1513			1.46226	0.02969		1.46226	0.05557
20.8	1449			1.46054	0.02948		1.46054	0.05525
20.82	1432			1.45882	0.02926		1.45882	0.05499
20.84	1425			1.45711	0.02905		1.45711	0.05467
20.86	1453			1.4554	0.02887		1.4554	0.05447
20.88	1471			1.45369	0.02871		1.45369	0.05427
20.9	1440			1.45199	0.02855		1.45199	0.0541
20.92	1423			1.45029	0.02834		1.45029	0.05377
20.94	1470			1.4486	0.02817		1.4486	0.05356
20.96	1415			1.44691	0.028		1.44691	0.05332
20.98	1471			1.44522	0.02781		1.44522	0.0531
21	1469			1.44354	0.02761		1.44354	0.05283
21.02	1439			1.44186	0.02741		1.44186	0.05261
21.04	1460			1.44019	0.02725		1.44019	0.05242
21.06	1427			1.43852	0.02707		1.43852	0.05222
21.08	1455			1.43685	0.02687		1.43685	0.05199
21.1	1416			1.43519	0.02668		1.43519	0.0518
21.12	1442			1.43353	0.0265		1.43353	0.05158
21.14	1399			1.43187	0.02632		1.43187	0.0514
21.16	1411			1.43022	0.02614		1.43022	0.05122
21.18	1479			1.42857	0.02594		1.42857	0.05102
21.2	1497			1.42693	0.02576		1.42693	0.05086
21.22	1431			1.42529	0.02557		1.42529	0.05071
21.24	1455			1.42365	0.02543		1.42365	0.05061
21.26	1437			1.42202	0.02524		1.42202	0.05041
21.28	1513			1.42039	0.02508		1.42039	0.05025
21.3	1500			1.41876	0.02492		1.41876	0.05007
21.32	1498			1.41714	0.02474		1.41714	0.04988
21.34	1470			1.41553	0.02456		1.41553	0.04971
21.36	1436			1.41391	0.02442		1.41391	0.04957
21.38	1452			1.4123	0.02427		1.4123	0.04939
21.4	1445			1.41069	0.02411		1.41069	0.04918
21.42	1371			1.40909	0.02398		1.40909	0.049
21.44	1370			1.40749	0.02384		1.40749	0.04879
21.46	1391			1.4059	0.0237		1.4059	0.04858
21.48	1387			1.4043	0.02356		1.4043	0.04837
21.5	1447			1.40271	0.02343		1.40271	0.04817
21.52	1541			1.40113	0.0233		1.40113	0.04799
21.54	1438			1.39955	0.02317		1.39955	0.04779
21.56	1498			1.39797	0.02305		1.39797	0.04757
21.58	1465			1.3964	0.02292		1.3964	0.04736
21.6	1416			1.39483	0.02281		1.39483	0.04717
21.62	1416			1.39326	0.0227		1.39326	0.04698
21.64	1457			1.39169	0.02259		1.39169	0.04678
21.66	1434			1.39013	0.02247		1.39013	0.04658
21.68	1483			1.38858	0.02235		1.38858	0.04641
21.7	1453			1.38702	0.02225		1.38702	0.04623
21.72	1420			1.38547	0.02213		1.38547	0.04603
21.74	1437			1.38393	0.02202		1.38393	0.04585
21.76	1478			1.38239	0.02192		1.38239	0.04567
21.78	1530			1.38085	0.02182		1.38085	0.04552
21.8	1498			1.37931	0.02171		1.37931	0.04536
21.82	1494			1.37778	0.02161		1.37778	0.0452
21.84	1401			1.37625	0.02151		1.37625	0.04504
21.86	1417			1.37472	0.02142		1.37472	0.0449
21.88	1428			1.3732	0.02132		1.3732	0.04474
21.9	1460			1.37168	0.02122		1.37168	0.04456
21.92	1512			1.37017	0.02113		1.37017	0.0444
21.94	1468			1.36865	0.02104		1.36865	0.04425
21.96	1535			1.36714	0.02095		1.36714	0.04409
21.98	1407			1.36564	0.02084		1.36564	0.04393
22	1396			1.36414	0.02076		1.36414	0.04376
22.02	1447			1.36264	0.02067		1.36264	0.04358
22.04	1483			1.36114	0.02057		1.36114	0.04341
22.06	1464			1.35965	0.02047		1.35965	0.04326
22.08	1450			1.35816	0.02038		1.35816	0.04309
22.1	1462			1.35667	0.02029		1.35667	0.04293
22.12	1473			1.35519	0.0202		1.35519	0.04276
22.14	1453			1.35371	0.02011		1.35371	0.04262
22.16	1478			1.35224	0.02002		1.35224	0.04246
22.18	1409			1.35076	0.01993		1.35076	0.0423
22.2	1426			1.34929	0.01984		1.34929	0.04214
22.22	1505			1.34783	0.01975		1.34783	0.04199
22.24	1437			1.34636	0.01967		1.34636	0.04182
22.26	1465			1.3449	0.01959		1.3449	0.04167
22.28	1524			1.34345	0.0195		1.34345	0.04151
22.3	1504			1.34199	0.01941		1.34199	0.04134
22.32	1450			1.34054	0.01932		1.34054	0.04117
22.34	1508			1.33909	0.01925		1.33909	0.04104
22.36	1494			1.33765	0.01917		1.33765	0.04088
22.38	1484			1.33621	0.0191		1.33621	0.04073
22.4	1494			1.33477	0.01901		1.33477	0.04058
22.42	1497			1.33333	0.01894		1.33333	0.04043
22.44	1425			1.3319	0.01886		1.3319	0.04028
22.46	1493			1.33047	0.01879		1.33047	0.04016
22.48	1502			1.32905	0.0187		1.32905	0.04
22.5	1481			1.32762	0.01863		1.32762	0.03987
22.52	1403			1.3262	0.01856		1.3262	0.03975
22.54	1506			1.32479	0.0185		1.32479	0.03961
22.56	1482			1.32337	0.01842		1.32337	0.03946
22.58	1563			1.32196	0.01835		1.32196	0.03931
22.6	1535			1.32055	0.01827		1.32055	0.03916
22.62	1466			1.31915	0.0182		1.31915	0.03903
22.64	1492			1.31775	0.01813		1.31775	0.03888
22.66	1554			1.31635	0.01806		1.31635	0.03874
22.68	1487			1.31495	0.01799		1.31495	0.03859
22.7	1443			1.31356	0.01792		1.31356	0.03846
22.72	1430			1.31217	0.01786		1.31217	0.03832
22.74	1490			1.31078	0.01778		1.31078	0.03817
22.76	1520			1.3094	0.01771		1.3094	0.03803
22.78	1496			1.30802	0.01764		1.30802	0.0379
22.8	1529			1.30664	0.01757		1.30664	0.03777
22.82	1542			1.30526	0.0175		1.30526	0.03763
22.84	1481			1.30389	0.01743		1.30389	0.03749
22.86	1502			1.30252	0.01737		1.30252	0.03736
22.88	1540			1.30115	0.0173		1.30115	0.03722
22.9	1597			1.29979	0.01723		1.29979	0.03709
22.92	1547			1.29843	0.01716		1.29843	0.03695
22.94	1491			1.29707	0.0171		1.29707	0.03682
22.96	1454			1.29572	0.01703		1.29572	0.03669
22.98	1482			1.29436	0.01697		1.29436	0.03654
23	1576			1.29301	0.0169		1.29301	0.03642
23.02	1513			1.29167	0.01684		1.29167	0.03629
23.04	1530			1.29032	0.01678		1.29032	0.03616
23.06	1432			1.28898	0.01672		1.28898	0.03603
23.08	1437			1.28764	0.01666		1.28764	0.0359
23.1	1508			1.28631	0.01659		1.28631	0.03577
23.12	1507			1.28497	0.01653		1.28497	0.03565
23.14	1532			1.28364	0.01647		1.28364	0.03552
23.16	1567			1.28232	0.01641		1.28232	0.0354
23.18	1564			1.28099	0.01636		1.28099	0.03529
23.2	1532			1.27967	0.0163		1.27967	0.03517
23.22	1513			1.27835	0.01625		1.27835	0.03504
23.24	1476			1.27703	0.01619		1.27703	0.03493
23.26	1569			1.27572	0.01614		1.27572	0.03482
23.28	1561			1.27441	0.01608		1.27441	0.0347
23.3	1516			1.2731	0.01602		1.2731	0.03458
23.32	1499			1.27179	0.01597		1.27179	0.03447
23.34	1552			1.27049	0.01592		1.27049	0.03436
23.36	1522			1.26919	0.01587		1.26919	0.03426
23.38	1495			1.26789	0.01581		1.26789	0.03414
23.4	1498			1.2666	0.01576		1.2666	0.03403
23.42	1540			1.26531	0.0157		1.26531	0.03392
23.44	1582			1.26402	0.01565		1.26402	0.03382
23.46	1592			1.26273	0.0156		1.26273	0.03371
23.48	1518			1.26144	0.01555		1.26144	0.0336
23.5	1552			1.26016	0.0155		1.26016	0.03349
23.52	1500			1.25888	0.01545		1.25888	0.03339
23.54	1628			1.25761	0.0154		1.25761	0.03327
23.56	1576			1.25633	0.01535		1.25633	0.03316
23.58	1576			1.25506	0.01529		1.25506	0.03305
23.6	1579			1.25379	0.01525		1.25379	0.03295
23.62	1523			1.25253	0.0152		1.25253	0.03284
23.64	1528			1.25126	0.01515		1.25126	0.03273
23.66	1531			1.25	0.0151		1.25	0.03263
23.68	1554			1.24874	0.01506		1.24874	0.03252
23.7	1527			1.24748	0.01501		1.24748	0.03242
23.72	1563			1.24623	0.01495		1.24623	0.03232
23.74	1585			1.24498	0.0149		1.24498	0.03221
23.76	1576			1.24373	0.01486		1.24373	0.03211
23.78	1536			1.24248	0.01481		1.24248	0.032
23.8	1544			1.24124	0.01476		1.24124	0.03191
23.82	1502			1.24	0.01472		1.24	0.0318
23.84	1542			1.23876	0.01468		1.23876	0.03169
23.86	1582			1.23752	0.01463		1.23752	0.03159
23.88	1525			1.23629	0.01458		1.23629	0.0315
23.9	1580			1.23506	0.01454		1.23506	0.03139
23.92	1549			1.23383	0.01449		1.23383	0.0313
23.94	1588			1.2326	0.01444		1.2326	0.03118
23.96	1546			1.23138	0.0144		1.23138	0.03109
23.98	1530			1.23016	0.01435		1.23016	0.03099
24	1487			1.22894	0.01431		1.22894	0.03089
24.02	1490			1.22772	0.01426		1.22772	0.0308
24.04	1507			1.22651	0.01422		1.22651	0.0307
24.06	1584			1.2253	0.01417		1.2253	0.03061
24.08	1489			1.22409	0.01413		1.22409	0.03051
24.1	1501			1.22288	0.01409		1.22288	0.03041
24.12	1511			1.22167	0.01404		1.22167	0.03032
24.14	1531			1.22047	0.014		1.22047	0.03022
24.16	1543			1.21927	0.01396		1.21927	0.03013
24.18	1543			1.21807	0.01392		1.21807	0.03003
24.2	1606			1.21688	0.01387		1.21688	0.02994
24.22	1559			1.21569	0.01384		1.21569	0.02984
24.24	1518			1.2145	0.01379		1.2145	0.02975
24.26	1617			1.21331	0.01375		1.21331	0.02965
24.28	1556			1.21212	0.01371		1.21212	0.02956
24.3	1480			1.21094	0.01367		1.21094	0.02947
24.32	1583			1.20976	0.01363		1.20976	0.02938
24.34	1608			1.20858	0.01359		1.20858	0.02929
24.36	1570			1.2074	0.01355		1.2074	0.0292
24.38	1567			1.20623	0.01351		1.20623	0.0291
24.4	1588			1.20505	0.01347		1.20505	0.02902
24.42	1594			1.20388	0.01343		1.20388	0.02892
24.44	1634			1.20272	0.01339		1.20272	0.02884
24.46	1551			1.20155	0.01335		1.20155	0.02874
24.48	1646			1.20039	0.01331		1.20039	0.02866
24.5	1524			1.19923	0.01327		1.19923	0.02856
24.52	1555			1.19807	0.01324		1.19807	0.02848
24.54	1525			1.19691	0.0132		1.19691	0.02838
24.56	1526			1.19576	0.01316		1.19576	0.0283
24.58	1491			1.19461	0.01313		1.19461	0.02821
24.6	1512			1.19346	0.01309		1.19346	0.02813
24.62	1533			1.19231	0.01305		1.19231	0.02805
24.64	1570			1.19116	0.01302		1.19116	0.02795
24.66	1579			1.19002	0.01298		1.19002	0.02787
24.68	1610			1.18888	0.01294		1.18888	0.02779
24.7	1616			1.18774	0.0129		1.18774	0.0277
24.72	1566			1.1866	0.01286		1.1866	0.02762
24.74	1570			1.18547	0.01283		1.18547	0.02753
24.76	1556			1.18434	0.01279		1.18434	0.02745
24.78	1603			1.18321	0.01276		1.18321	0.02737
24.8	1605			1.18208	0.01272		1.18208	0.02729
24.82	1577			1.18095	0.01269		1.18095	0.02721
24.84	1636			1.17983	0.01265		1.17983	0.02713
24.86	1620			1.17871	0.01262		1.17871	0.02704
24.88	1562			1.17759	0.01258		1.17759	0.02696
24.9	1618			1.17647	0.01255		1.17647	0.02687
24.92	1510			1.17536	0.01251		1.17536	0.0268
24.94	1563			1.17424	0.01248		1.17424	0.02671
24.96	1604			1.17313	0.01245		1.17313	0.02663
24.98	1524			1.17202	0.01241		1.17202	0.02655
25	1593			1.17092	0.01238		1.17092	0.02647
25.02	1644			1.16981	0.01235		1.16981	0.0264
25.04	1608			1.16871	0.01231		1.16871	0.02632
25.06	1565			1.16761	0.01228		1.16761	0.02625
25.08	1608			1.16651	0.01225		1.16651	0.02617
25.1	1610			1.16541	0.01222		1.16541	0.02609
25.12	1557			1.16432	0.01218		1.16432	0.02602
25.14	1650			1.16323	0.01215		1.16323	0.02594
25.16	1583			1.16214	0.01212		1.16214	0.02587
25.18	1591			1.16105	0.01209		1.16105	0.02579
25.2	1621			1.15996	0.01205		1.15996	0.02571
25.22	1625			1.15888	0.01202		1.15888	0.02564
25.24	1641			1.1578	0.01199		1.1578	0.02556
25.26	1620			1.15672	0.01196		1.15672	0.02549
25.28	1627			1.15564	0.01193		1.15564	0.0254
25.3	1713			1.15456	0.01189		1.15456	0.02534
25.32	1632			1.15349	0.01186		1.15349	0.02525
25.34	1590			1.15242	0.01183		1.15242	0.02519
25.36	1605			1.15135	0.0118		1.15135	0.0251
25.38	1720			1.15028	0.01177		1.15028	0.02503
25.4	1599			1.14921	0.01174		1.14921	0.02496
25.42	1682			1.14815	0.01171		1.14815	0.02489
25.44	1623			1.14709	0.01168		1.14709	0.02482
25.46	1620			1.14603	0.01165		1.14603	0.02474
25.48	1619			1.14497	0.01162		1.14497	0.02467
25.5	1653			1.14391	0.01159		1.14391	0.02461
25.52	1662			1.14286	0.01157		1.14286	0.02453
25.54	1677			1.1418	0.01154		1.1418	0.02446
25.56	1582			1.14075	0.01151		1.14075	0.02439
25.58	1644			1.13971	0.01148		1.13971	0.02432
25.6	1695			1.13866	0.01145		1.13866	0.02425
25.62	1630			1.13761	0.01142		1.13761	0.02417
25.64	1642			1.13657	0.01139		1.13657	0.02411
25.66	1616			1.13553	0.01136		1.13553	0.02404
25.68	1667			1.13449	0.01133		1.13449	0.02397
25.7	1600			1.13346	0.0113		1.13346	0.0239
25.72	1617			1.13242	0.01127		1.13242	0.02383
25.74	1676			1.13139	0.01124		1.13139	0.02376
25.76	1704			1.13036	0.01122		1.13036	0.0237
25.78	1760			1.12933	0.01119		1.12933	0.02362
25.8	1649			1.1283	0.01116		1.1283	0.02356
25.82	1609			1.12727	0.01113		1.12727	0.02349
25.84	1596			1.12625	0.0111		1.12625	0.02342
25.86	1679			1.12523	0.01108		1.12523	0.02335
25.88	1656			1.12421	0.01105		1.12421	0.02329
25.9	1693			1.12319	0.01102		1.12319	0.02321
25.92	1621			1.12217	0.01099		1.12217	0.02315
25.94	1712			1.12116	0.01097		1.12116	0.02308
25.96	1701			1.12014	0.01094		1.12014	0.02302
25.98	1646			1.11913	0.01091		1.11913	0.02295
26	1653			1.11812	0.01089		1.11812	0.02288
26.02	1634			1.11712	0.01086		1.11712	0.02281
26.04	1719			1.11611	0.01083		1.11611	0.02275
26.06	1776			1.11511	0.0108		1.11511	0.02269
26.08	1645			1.11411	0.01077		1.11411	0.02262
26.1	1635			1.11311	0.01075		1.11311	0.02256
26.12	1623			1.11211	0.01072		1.11211	0.02249
26.14	1697			1.11111	0.0107		1.11111	0.02242
26.16	1610			1.11012	0.01067		1.11012	0.02236
26.18	1688			1.10912	0.01064		1.10912	0.02229
26.2	1696			1.10813	0.01062		1.10813	0.02223
26.22	1614			1.10714	0.01059		1.10714	0.02216
26.24	1737			1.10616	0.01057		1.10616	0.0221
26.26	1629			1.10517	0.01054		1.10517	0.02204
26.28	1698			1.10419	0.01052		1.10419	0.02197
26.3	1701			1.1032	0.01049		1.1032	0.02191
26.32	1743			1.10222	0.01047		1.10222	0.02185
26.34	1666			1.10124	0.01044		1.10124	0.02178
26.36	1655			1.10027	0.01042		1.10027	0.02172
26.38	1668			1.09929	0.01039		1.09929	0.02166
26.4	1686			1.09832	0.01037		1.09832	0.02159
26.42	1618			1.09735	0.01034		1.09735	0.02154
26.44	1657			1.09637	0.01032		1.09637	0.02147
26.46	1658			1.09541	0.01029		1.09541	0.02141
26.48	1600			1.09444	0.01027		1.09444	0.02135
26.5	1737			1.09347	0.01025		1.09347	0.02129
26.52	1752			1.09251	0.01022		1.09251	0.02123
26.54	1695			1.09155	0.01019		1.09155	0.02117
26.56	1726			1.09059	0.01017		1.09059	0.02111
26.58	1723			1.08963	0.01015		1.08963	0.02105
26.6	1745			1.08867	0.01012		1.08867	0.02099
26.62	1689			1.08772	0.0101		1.08772	0.02093
26.64	1660			1.08677	0.01007		1.08677	0.02087
26.66	1640			1.08581	0.01005		1.08581	0.02081
26.68	1716			1.08486	0.01002		1.08486	0.02075
26.7	1736			1.08392	0.01		1.08392	0.02069
26.72	1703			1.08297	0.00998		1.08297	0.02063
26.74	1667			1.08202	0.00995		1.08202	0.02057
26.76	1658			1.08108	0.00993		1.08108	0.02051
26.78	1635			1.08014	0.00991		1.08014	0.02046
26.8	1697			1.0792	0.00988		1.0792	0.0204
26.82	1697			1.07826	0.00986		1.07826	0.02034
26.84	1650			1.07732	0.00984		1.07732	0.02028
26.86	1758			1.07639	0.00981		1.07639	0.02023
26.88	1728			1.07546	0.00979		1.07546	0.02017
26.9	1716			1.07452	0.00977		1.07452	0.02011
26.92	1717			1.07359	0.00974		1.07359	0.02005
26.94	1720			1.07266	0.00972		1.07266	0.01999
26.96	1656			1.07174	0.0097		1.07174	0.01994
26.98	1702			1.07081	0.00967		1.07081	0.01988
27	1714			1.06989	0.00965		1.06989	0.01983
27.02	1773			1.06897	0.00963		1.06897	0.01977
27.04	1684			1.06804	0.0096		1.06804	0.01972
27.06	1715			1.06713	0.00958		1.06713	0.01967
27.08	1693			1.06621	0.00956		1.06621	0.01961
27.1	1663			1.06529	0.00954		1.06529	0.01956
27.12	1741			1.06438	0.00952		1.06438	0.01951
27.14	1726			1.06346	0.0095		1.06346	0.01945
27.16	1742			1.06255	0.00948		1.06255	0.0194
27.18	1668			1.06164	0.00945		1.06164	0.01934
27.2	1658			1.06074	0.00943		1.06074	0.01929
27.22	1690			1.05983	0.00941		1.05983	0.01923
27.24	1759			1.05892	0.00939		1.05892	0.01918
27.26	1748			1.05802	0.00937		1.05802	0.01913
27.28	1755			1.05712	0.00935		1.05712	0.01908
27.3	1739			1.05622	0.00933		1.05622	0.01902
27.32	1650			1.05532	0.00931		1.05532	0.01897
27.34	1767			1.05442	0.00929		1.05442	0.01892
27.36	1705			1.05353	0.00927		1.05353	0.01887
27.38	1736			1.05263	0.00925		1.05263	0.01881
27.4	1706			1.05174	0.00923		1.05174	0.01877
27.42	1690			1.05085	0.00921		1.05085	0.01871
27.44	1748			1.04996	0.00919		1.04996	0.01866
27.46	1714			1.04907	0.00917		1.04907	0.01861
27.48	1750			1.04818	0.00915		1.04818	0.01856
27.5	1820			1.0473	0.00913		1.0473	0.01851
27.52	1700			1.04641	0.00911		1.04641	0.01846
27.54	1747			1.04553	0.00909		1.04553	0.01841
27.56	1786			1.04465	0.00907		1.04465	0.01836
27.58	1701			1.04377	0.00905		1.04377	0.01832
27.6	1694			1.04289	0.00903		1.04289	0.01826
27.62	1715			1.04202	0.00901		1.04202	0.01822
27.64	1715			1.04114	0.00899		1.04114	0.01816
27.66	1765			1.04027	0.00897		1.04027	0.01812
27.68	1789			1.0394	0.00896		1.0394	0.01807
27.7	1713			1.03853	0.00894		1.03853	0.01802
27.72	1744			1.03766	0.00892		1.03766	0.01797
27.74	1727			1.03679	0.0089		1.03679	0.01793
27.76	1738			1.03592	0.00888		1.03592	0.01788
27.78	1655			1.03506	0.00886		1.03506	0.01783
27.8	1781			1.0342	0.00885		1.0342	0.01778
27.82	1738			1.03333	0.00883		1.03333	0.01774
27.84	1759			1.03247	0.00881		1.03247	0.01769
27.86	1746			1.03161	0.00879		1.03161	0.01765
27.88	1766			1.03076	0.00877		1.03076	0.0176
27.9	1799			1.0299	0.00876		1.0299	0.01755
27.92	1792			1.02905	0.00874		1.02905	0.0175
27.94	1762			1.02819	0.00872		1.02819	0.01746
27.96	1761			1.02734	0.0087		1.02734	0.01741
27.98	1839			1.02649	0.00868		1.02649	0.01737
28	1794			1.02564	0.00867		1.02564	0.01732
28.02	1863			1.02479	0.00865		1.02479	0.01728
28.04	1833			1.02395	0.00863		1.02395	0.01724
28.06	1818			1.0231	0.00861		1.0231	0.01719
28.08	1817			1.02226	0.0086		1.02226	0.01714
28.1	1708			1.02142	0.00858		1.02142	0.0171
28.12	1729			1.02058	0.00856		1.02058	0.01705
28.14	1765			1.01974	0.00854		1.01974	0.01701
28.16	1804			1.0189	0.00853		1.0189	0.01697
28.18	1788			1.01806	0.00851		1.01806	0.01692
28.2	1691			1.01723	0.00849		1.01723	0.01688
28.22	1773			1.01639	0.00847		1.01639	0.01684
28.24	1749			1.01556	0.00846		1.01556	0.01679
28.26	1775			1.01473	0.00844		1.01473	0.01675
28.28	1800			1.0139	0.00843		1.0139	0.0167
28.3	1838			1.01307	0.00841		1.01307	0.01666
28.32	1864			1.01224	0.00839		1.01224	0.01662
28.34	1799			1.01142	0.00838		1.01142	0.01658
28.36	1806			1.01059	0.00836		1.01059	0.01653
28.38	1835			1.00977	0.00834		1.00977	0.01649
28.4	1860			1.00895	0.00833		1.00895	0.01644
28.42	1789			1.00813	0.00831		1.00813	0.0164
28.44	1802			1.00731	0.00829		1.00731	0.01636
28.46	1775			1.00649	0.00828		1.00649	0.01632
28.48	1842			1.00568	0.00826		1.00568	0.01628
28.5	1790			1.00486	0.00825		1.00486	0.01623
28.52	1734			1.00405	0.00823		1.00405	0.01619
28.54	1846			1.00324	0.00821		1.00324	0.01615
28.56	1864			1.00243	0.0082		1.00243	0.0161
28.58	1822			1.00162	0.00818		1.00162	0.01606
28.6	1750			1.00081	0.00816		1.00081	0.01602
28.62	1763			1	0.00815		1	0.01598
28.64	1803			0.99919	0.00813		0.99919	0.01594
28.66	1742			0.99839	0.00811		0.99839	0.0159
28.68	1845			0.99759	0.0081		0.99759	0.01586
28.7	1748			0.99678	0.00808		0.99678	0.01582
28.72	1814			0.99598	0.00807		0.99598	0.01578
28.74	1814			0.99518	0.00805		0.99518	0.01574
28.76	1849			0.99439	0.00804		0.99439	0.0157
28.78	1790			0.99359	0.00802		0.99359	0.01566
28.8	1884			0.99279	0.00801		0.99279	0.01562
28.82	1884			0.992	0.00799		0.992	0.01558
28.84	1884			0.99121	0.00798		0.99121	0.01554
28.86	1822			0.99042	0.00796		0.99042	0.0155
28.88	1875			0.98962	0.00795		0.98962	0.01545
28.9	1849			0.98884	0.00793		0.98884	0.01542
28.92	1820			0.98805	0.00791		0.98805	0.01538
28.94	1839			0.98726	0.0079		0.98726	0.01534
28.96	1818			0.98648	0.00788		0.98648	0.0153
28.98	1891			0.98569	0.00787		0.98569	0.01526
29	1813			0.98491	0.00785		0.98491	0.01522
29.02	1943			0.98413	0.00784		0.98413	0.01518
29.04	1904			0.98335	0.00783		0.98335	0.01514
29.06	1937			0.98257	0.00781		0.98257	0.0151
29.08	1957			0.98179	0.0078		0.98179	0.01507
29.1	1930			0.98101	0.00778		0.98101	0.01503
29.12	1942			0.98024	0.00776		0.98024	0.01499
29.14	1936			0.97946	0.00775		0.97946	0.01495
29.16	1960			0.97869	0.00773		0.97869	0.01491
29.18	1967			0.97792	0.00772		0.97792	0.01487
29.2	1856			0.97715	0.0077		0.97715	0.01483
29.22	1986			0.97638	0.00769		0.97638	0.0148
29.24	2002			0.97561	0.00767		0.97561	0.01476
29.26	2002			0.97484	0.00766		0.97484	0.01472
29.28	2092			0.97408	0.00765		0.97408	0.01469
29.3	2098			0.97331	0.00763		0.97331	0.01466
29.32	2115			0.97255	0.00762		0.97255	0.01462
29.34	2184			0.97179	0.0076		0.97179	0.01458
29.36	2296			0.97103	0.00759		0.97103	0.01454
29.38	2386			0.97027	0.00757		0.97027	0.01451
29.4	2434			0.96951	0.00756		0.96951	0.01448
29.42	2508			0.96875	0.00755		0.96875	0.01444
29.44	2543			0.96799	0.00753		0.96799	0.01441
29.46	2688			0.96724	0.00752		0.96724	0.01437
29.48	2870			0.96648	0.0075		0.96648	0.01434
29.5	2915			0.96573	0.00749		0.96573	0.0143
29.52	2918			0.96498	0.00747		0.96498	0.01427
29.54	2989			0.96423	0.00746		0.96423	0.01423
29.56	3235			0.96348	0.00745		0.96348	0.0142
29.58	3234			0.96273	0.00744		0.96273	0.01416
29.6	3148			0.96199	0.00742		0.96199	0.01413
29.62	3151			0.96124	0.00741		0.96124	0.01409
29.64	3108			0.9605	0.00739		0.9605	0.01406
29.66	2932			0.95975	0.00738		0.95975	0.01402
29.68	2851			0.95901	0.00736		0.95901	0.01398
29.7	2776			0.95827	0.00735		0.95827	0.01395
29.72	2639			0.95753	0.00733		0.95753	0.01391
29.74	2475			0.95679	0.00732		0.95679	0.01388
29.76	2492			0.95605	0.00731		0.95605	0.01384
29.78	2379			0.95532	0.00729		0.95532	0.01381
29.8	2215			0.95458	0.00728		0.95458	0.01377
29.82	2222			0.95385	0.00727		0.95385	0.01374
29.84	2147			0.95311	0.00725		0.95311	0.0137
29.86	2088			0.95238	0.00724		0.95238	0.01367
29.88	2120			0.95165	0.00722		0.95165	0.01363
29.9	2068			0.95092	0.00721		0.95092	0.0136
29.92	2030			0.95019	0.00719		0.95019	0.01356
29.94	2066			0.94946	0.00718		0.94946	0.01353
29.96	2029			0.94874	0.00716		0.94874	0.01349
29.98	1952			0.94801	0.00715		0.94801	0.01346
30	1902			0.94729	0.00713		0.94729	0.01342
30.02	1978			0.94656	0.00712		0.94656	0.01339
30.04	1925			0.94584	0.0071		0.94584	0.01336
30.06	1954			0.94512	0.00709		0.94512	0.01332
30.08	1998			0.9444	0.00708		0.9444	0.01329
30.1	1866			0.94368	0.00706		0.94368	0.01325
30.12	1928			0.94297	0.00705		0.94297	0.01322
30.14	1917			0.94225	0.00703		0.94225	0.01318
30.16	1855			0.94153	0.00701		0.94153	0.01314
30.18	1967			0.94082	0.007		0.94082	0.0131
30.2	1934			0.94011	0.00698		0.94011	0.01306
30.22	1882			0.93939	0.00696		0.93939	0.01303
30.24	1879			0.93868	0.00695		0.93868	0.01299
30.26	1897			0.93797	0.00693		0.93797	0.01295
30.28	1918			0.93726	0.00691		0.93726	0.01291
30.3	1867			0.93656	0.0069		0.93656	0.01287
30.32	1884			0.93585	0.00688		0.93585	0.01283
30.34	1845			0.93514	0.00686		0.93514	0.01279
30.36	1860			0.93444	0.00685		0.93444	0.01276
30.38	1918			0.93373	0.00683		0.93373	0.01272
30.4	1924			0.93303	0.00682		0.93303	0.01269
30.42	1916			0.93233	0.0068		0.93233	0.01265
30.44	1932			0.93163	0.00678		0.93163	0.01262
30.46	1976			0.93093	0.00677		0.93093	0.01258
30.48	1857			0.93023	0.00675		0.93023	0.01255
30.5	1884			0.92954	0.00674		0.92954	0.01251
30.52	1905			0.92884	0.00673		0.92884	0.01248
30.54	1961			0.92814	0.00671		0.92814	0.01245
30.56	1943			0.92745	0.0067		0.92745	0.01241
30.58	1889			0.92676	0.00668		0.92676	0.01238
30.6	1808			0.92606	0.00667		0.92606	0.01234
30.62	1949			0.92537	0.00665		0.92537	0.01231
30.64	2007			0.92468	0.00664		0.92468	0.01228
30.66	1914			0.92399	0.00662		0.92399	0.01224
30.68	1871			0.92331	0.00661		0.92331	0.01222
30.7	1992			0.92262	0.0066		0.92262	0.01218
30.72	1859			0.92193	0.00658		0.92193	0.01215
30.74	1872			0.92125	0.00657		0.92125	0.01212
30.76	1894			0.92056	0.00655		0.92056	0.01209
30.78	1917			0.91988	0.00654		0.91988	0.01206
30.8	1943			0.9192	0.00653		0.9192	0.01203
30.82	1874			0.91852	0.00651		0.91852	0.012
30.84	1927			0.91784	0.0065		0.91784	0.01197
30.86	1987			0.91716	0.00649		0.91716	0.01194
30.88	1927			0.91648	0.00647		0.91648	0.01191
30.9	1905			0.91581	0.00646		0.91581	0.01188
30.92	1937			0.91513	0.00645		0.91513	0.01185
30.94	1932			0.91445	0.00643		0.91445	0.01182
30.96	1885			0.91378	0.00642		0.91378	0.01179
30.98	1850			0.91311	0.00641		0.91311	0.01177
31	1926			0.91244	0.00639		0.91244	0.01174
31.02	1914			0.91176	0.00638		0.91176	0.01171
31.04	1858			0.91109	0.00637		0.91109	0.01168
31.06	1850			0.91043	0.00635		0.91043	0.01164
31.08	1932			0.90976	0.00634		0.90976	0.01161
31.1	1952			0.90909	0.00632		0.90909	0.01157
31.12	1962			0.90842	0.00631		0.90842	0.01154
31.14	2010			0.90776	0.00629		0.90776	0.01151
31.16	1901			0.9071	0.00628		0.9071	0.01147
31.18	1821			0.90643	0.00626		0.90643	0.01144
31.2	1981			0.90577	0.00625		0.90577	0.01141
31.22	1837			0.90511	0.00623		0.90511	0.01137
31.24	1926			0.90445	0.00621		0.90445	0.01134
31.26	1938			0.90379	0.00619		0.90379	0.0113
31.28	1915			0.90313	0.00617		0.90313	0.01127
31.3	1924			0.90247	0.00616		0.90247	0.01123
31.32	1976			0.90182	0.00614		0.90182	0.0112
31.34	1895			0.90116	0.00612		0.90116	0.01116
31.36	1894			0.90051	0.0061		0.90051	0.01112
31.38	1958			0.89985	0.00608		0.89985	0.01109
31.4	1904			0.8992	0.00607		0.8992	0.01105
31.42	1845			0.89855	0.00605		0.89855	0.01101
31.44	1871			0.8979	0.00603		0.8979	0.01098
31.46	1899			0.89725	0.00601		0.89725	0.01094
31.48	1861			0.8966	0.00599		0.8966	0.0109
31.5	1903			0.89595	0.00598		0.89595	0.01087
31.52	1921			0.89531	0.00596		0.89531	0.01083
31.54	1881			0.89466	0.00595		0.89466	0.0108
31.56	1925			0.89402	0.00593		0.89402	0.01077
31.58	1897			0.89337	0.00591		0.89337	0.01073
31.6	1962			0.89273	0.00589		0.89273	0.0107
31.62	2009			0.89209	0.00588		0.89209	0.01067
31.64	1926			0.89145	0.00586		0.89145	0.01063
31.66	1955			0.8908	0.00585		0.8908	0.0106
31.68	1917			0.89017	0.00583		0.89017	0.01057
31.7	1947			0.88953	0.00581		0.88953	0.01053
31.72	1925			0.88889	0.0058		0.88889	0.0105
31.74	1973			0.88825	0.00578		0.88825	0.01047
31.76	1980			0.88762	0.00577		0.88762	0.01044
31.78	1986			0.88698	0.00575		0.88698	0.01041
31.8	1917			0.88635	0.00574		0.88635	0.01038
31.82	1923			0.88571	0.00573		0.88571	0.01035
31.84	1908			0.88508	0.00571		0.88508	0.01032
31.86	2008			0.88445	0.00569		0.88445	0.01029
31.88	1987			0.88382	0.00568		0.88382	0.01025
31.9	1892			0.88319	0.00567		0.88319	0.01022
31.92	1934			0.88256	0.00565		0.88256	0.01019
31.94	1906			0.88193	0.00564		0.88193	0.01016
31.96	1929			0.88131	0.00562		0.88131	0.01013
31.98	1976			0.88068	0.0056		0.88068	0.0101
32	1931			0.88006	0.00559		0.88006	0.01007
32.02	2029			0.87943	0.00558		0.87943	0.01004
32.04	2039			0.87881	0.00556		0.87881	0.01001
32.06	1990			0.87819	0.00555		0.87819	0.00999
32.08	1992			0.87757	0.00553		0.87757	0.00996
32.1	1994			0.87694	0.00552		0.87694	0.00993
32.12	2057			0.87633	0.00551		0.87633	0.0099
32.14	2005			0.87571	0.00549		0.87571	0.00987
32.16	1939			0.87509	0.00548		0.87509	0.00984
32.18	1980			0.87447	0.00547		0.87447	0.00981
32.2	2031			0.87385	0.00546		0.87385	0.00978
32.22	2080			0.87324	0.00544		0.87324	0.00975
32.24	2013			0.87262	0.00543		0.87262	0.00973
32.26	1907			0.87201	0.00542		0.87201	0.0097
32.28	1938			0.8714	0.0054		0.8714	0.00967
32.3	2057			0.87079	0.00539		0.87079	0.00964
32.32	2060			0.87018	0.00538		0.87018	0.00962
32.34	1989			0.86957	0.00537		0.86957	0.00959
32.36	2070			0.86896	0.00535		0.86896	0.00956
32.38	2105			0.86835	0.00534		0.86835	0.00954
32.4	1968			0.86774	0.00533		0.86774	0.00951
32.42	1948			0.86713	0.00532		0.86713	0.00948
32.44	1997			0.86653	0.00531		0.86653	0.00946
32.46	2052			0.86592	0.0053		0.86592	0.00943
32.48	1996			0.86532	0.00528		0.86532	0.00941
32.5	2003			0.86471	0.00527		0.86471	0.00939
32.52	2029			0.86411	0.00526		0.86411	0.00936
32.54	2040			0.86351	0.00525		0.86351	0.00934
32.56	2010			0.86291	0.00524		0.86291	0.00931
32.58	2061			0.86231	0.00523		0.86231	0.00929
32.6	2033			0.86171	0.00522		0.86171	0.00927
32.62	2069			0.86111	0.00521		0.86111	0.00924
32.64	2076			0.86051	0.0052		0.86051	0.00922
32.66	2093			0.85992	0.00519		0.85992	0.00919
32.68	1907			0.85932	0.00518		0.85932	0.00917
32.7	2009			0.85873	0.00517		0.85873	0.00915
32.72	2026			0.85813	0.00516		0.85813	0.00913
32.74	2106			0.85754	0.00515		0.85754	0.00911
32.76	2058			0.85695	0.00514		0.85695	0.00909
32.78	2004			0.85635	0.00513		0.85635	0.00907
32.8	2040			0.85576	0.00512		0.85576	0.00905
32.82	2042			0.85517	0.00511		0.85517	0.00902
32.84	1972			0.85458	0.00511		0.85458	0.00901
32.86	2084			0.85399	0.0051		0.85399	0.00898
32.88	2114			0.85341	0.00509		0.85341	0.00896
32.9	2038			0.85282	0.00508		0.85282	0.00894
32.92	1979			0.85223	0.00507		0.85223	0.00893
32.94	1998			0.85165	0.00506		0.85165	0.00891
32.96	2018			0.85106	0.00506		0.85106	0.00889
32.98	2011			0.85048	0.00505		0.85048	0.00886
33	2006			0.8499	0.00504		0.8499	0.00884
33.02	2084			0.84932	0.00503		0.84932	0.00882
33.04	2097			0.84873	0.00503		0.84873	0.00881
33.06	1987			0.84815	0.00502		0.84815	0.00879
33.08	1995			0.84757	0.00501		0.84757	0.00877
33.1	2024			0.84699	0.005		0.84699	0.00875
33.12	2076			0.84642	0.00499		0.84642	0.00873
33.14	2076			0.84584	0.00499		0.84584	0.00871
33.16	2115			0.84526	0.00498		0.84526	0.00869
33.18	1994			0.84469	0.00497		0.84469	0.00867
33.2	1944			0.84411	0.00496		0.84411	0.00866
33.22	2034			0.84354	0.00496		0.84354	0.00864
33.24	1955			0.84296	0.00495		0.84296	0.00863
33.26	2070			0.84239	0.00494		0.84239	0.00861
33.28	2086			0.84182	0.00494		0.84182	0.00859
33.3	2134			0.84125	0.00493		0.84125	0.00857
33.32	2017			0.84068	0.00492		0.84068	0.00856
33.34	2013			0.84011	0.00492		0.84011	0.00854
33.36	2072			0.83954	0.00491		0.83954	0.00853
33.38	2082			0.83897	0.00491		0.83897	0.00851
33.4	2033			0.8384	0.0049		0.8384	0.00849
33.42	2053			0.83784	0.00489		0.83784	0.00848
33.44	2045			0.83727	0.00489		0.83727	0.00846
33.46	2048			0.83671	0.00488		0.83671	0.00844
33.48	2063			0.83614	0.00488		0.83614	0.00843
33.5	2078			0.83558	0.00488		0.83558	0.00841
33.52	2069			0.83502	0.00487		0.83502	0.0084
33.54	2072			0.83445	0.00486		0.83445	0.00838
33.56	1999			0.83389	0.00486		0.83389	0.00837
33.58	2067			0.83333	0.00485		0.83333	0.00835
33.6	1971			0.83277	0.00485		0.83277	0.00834
33.62	2021			0.83221	0.00484		0.83221	0.00832
33.64	2051			0.83166	0.00484		0.83166	0.0083
33.66	2141			0.8311	0.00483		0.8311	0.00829
33.68	2016			0.83054	0.00483		0.83054	0.00827
33.7	2053			0.82999	0.00482		0.82999	0.00826
33.72	2034			0.82943	0.00482		0.82943	0.00824
33.74	2050			0.82888	0.00481		0.82888	0.00822
33.76	2082			0.82832	0.00481		0.82832	0.00821
33.78	2100			0.82777	0.0048		0.82777	0.00819
33.8	2064			0.82722	0.0048		0.82722	0.00818
33.82	1990			0.82667	0.00479		0.82667	0.00816
33.84	2135			0.82612	0.00478		0.82612	0.00815
33.86	2058			0.82557	0.00478		0.82557	0.00813
33.88	2127			0.82502	0.00477		0.82502	0.00812
33.9	2110			0.82447	0.00477		0.82447	0.0081
33.92	2070			0.82392	0.00476		0.82392	0.00809
33.94	2090			0.82337	0.00476		0.82337	0.00807
33.96	2073			0.82283	0.00475		0.82283	0.00806
33.98	2080			0.82228	0.00475		0.82228	0.00804
34	2016			0.82174	0.00474		0.82174	0.00803
34.02	2078			0.82119	0.00474		0.82119	0.00801
34.04	2020			0.82065	0.00473		0.82065	0.008
34.06	2149			0.82011	0.00473		0.82011	0.00798
34.08	2197			0.81956	0.00472		0.81956	0.00797
34.1	2074			0.81902	0.00471		0.81902	0.00795
34.12	2188			0.81848	0.00471		0.81848	0.00794
34.14	2104			0.81794	0.0047		0.81794	0.00792
34.16	2066			0.8174	0.0047		0.8174	0.0079
34.18	2130			0.81686	0.00469		0.81686	0.00789
34.2	2104			0.81633	0.00468		0.81633	0.00788
34.22	2087			0.81579	0.00468		0.81579	0.00786
34.24	2168			0.81525	0.00467		0.81525	0.00785
34.26	2046			0.81472	0.00467		0.81472	0.00783
34.28	2126			0.81418	0.00466		0.81418	0.00781
34.3	2017			0.81365	0.00466		0.81365	0.0078
34.32	2113			0.81311	0.00465		0.81311	0.00778
34.34	2142			0.81258	0.00465		0.81258	0.00777
34.36	2122			0.81205	0.00464		0.81205	0.00775
34.38	2167			0.81152	0.00464		0.81152	0.00774
34.4	2172			0.81099	0.00463		0.81099	0.00772
34.42	2136			0.81046	0.00462		0.81046	0.00771
34.44	2158			0.80993	0.00462		0.80993	0.00769
34.46	2166			0.8094	0.00461		0.8094	0.00768
34.48	2206			0.80887	0.00461		0.80887	0.00766
34.5	2202			0.80834	0.0046		0.80834	0.00765
34.52	2147			0.80782	0.00459		0.80782	0.00764
34.54	2212			0.80729	0.00459		0.80729	0.00762
34.56	2116			0.80677	0.00458		0.80677	0.0076
34.58	2090			0.80624	0.00458		0.80624	0.00759
34.6	2188			0.80572	0.00457		0.80572	0.00757
34.62	2214			0.80519	0.00457		0.80519	0.00756
34.64	2137			0.80467	0.00456		0.80467	0.00754
34.66	2193			0.80415	0.00456		0.80415	0.00753
34.68	2145			0.80363	0.00455		0.80363	0.00751
34.7	2202			0.80311	0.00454		0.80311	0.0075
34.72	2149			0.80259	0.00454		0.80259	0.00748
34.74	2214			0.80207	0.00453		0.80207	0.00747
34.76	2163			0.80155	0.00453		0.80155	0.00745
34.78	2203			0.80103	0.00452		0.80103	0.00744
34.8	2124			0.80052	0.00451		0.80052	0.00742
34.82	2262			0.8	0.00451		0.8	0.00741
34.84	2305			0.79948	0.0045		0.79948	0.00739
34.86	2239			0.79897	0.0045		0.79897	0.00738
34.88	2236			0.79845	0.00449		0.79845	0.00736
34.9	2223			0.79794	0.00448		0.79794	0.00734
34.92	2281			0.79743	0.00448		0.79743	0.00733
34.94	2243			0.79692	0.00447		0.79692	0.00732
34.96	2267			0.7964	0.00447		0.7964	0.0073
34.98	2244			0.79589	0.00446		0.79589	0.00728
35	2287			0.79538	0.00445		0.79538	0.00727
35.02	2303			0.79487	0.00444		0.79487	0.00725
35.04	2306			0.79436	0.00444		0.79436	0.00724
35.06	2313			0.79385	0.00443		0.79385	0.00722
35.08	2240			0.79335	0.00442		0.79335	0.0072
35.1	2343			0.79284	0.00442		0.79284	0.00719
35.12	2444			0.79233	0.00441		0.79233	0.00718
35.14	2283			0.79183	0.0044		0.79183	0.00716
35.16	2321			0.79132	0.0044		0.79132	0.00714
35.18	2418			0.79082	0.00439		0.79082	0.00713
35.2	2414			0.79031	0.00438		0.79031	0.00711
35.22	2500			0.78981	0.00438		0.78981	0.0071
35.24	2410			0.78931	0.00437		0.78931	0.00708
35.26	2527			0.7888	0.00436		0.7888	0.00707
35.28	2428			0.7883	0.00436		0.7883	0.00705
35.3	2529			0.7878	0.00435		0.7878	0.00704
35.32	2401			0.7873	0.00434		0.7873	0.00702
35.34	2384			0.7868	0.00434		0.7868	0.00701
35.36	2454			0.7863	0.00433		0.7863	0.00699
35.38	2489			0.7858	0.00433		0.7858	0.00698
35.4	2390			0.78531	0.00432		0.78531	0.00696
35.42	2519			0.78481	0.00431		0.78481	0.00695
35.44	2519			0.78431	0.00431		0.78431	0.00693
35.46	2555			0.78382	0.0043		0.78382	0.00692
35.48	2544			0.78332	0.00429		0.78332	0.0069
35.5	2445			0.78283	0.00429		0.78283	0.00689
35.52	2485			0.78233	0.00428		0.78233	0.00687
35.54	2504			0.78184	0.00427		0.78184	0.00686
35.56	2588			0.78135	0.00427		0.78135	0.00685
35.58	2587			0.78086	0.00426		0.78086	0.00683
35.6	2570			0.78037	0.00425		0.78037	0.00682
35.62	2655			0.77987	0.00425		0.77987	0.0068
35.64	2635			0.77938	0.00424		0.77938	0.00679
35.66	2659			0.77889	0.00424		0.77889	0.00677
35.68	2761			0.77841	0.00423		0.77841	0.00676
35.7	2677			0.77792	0.00422		0.77792	0.00675
35.72	2711			0.77743	0.00422		0.77743	0.00673
35.74	2807			0.77694	0.00421		0.77694	0.00672
35.76	2881			0.77646	0.0042		0.77646	0.0067
35.78	2772			0.77597	0.0042		0.77597	0.00669
35.8	2877			0.77548	0.00419		0.77548	0.00667
35.82	2975			0.775	0.00418		0.775	0.00666
35.84	3029			0.77452	0.00418		0.77452	0.00664
35.86	3001			0.77403	0.00417		0.77403	0.00663
35.88	3145			0.77355	0.00416		0.77355	0.00662
35.9	3265			0.77307	0.00416		0.77307	0.0066
35.92	3260			0.77259	0.00415		0.77259	0.00659
35.94	3353			0.7721	0.00414		0.7721	0.00657
35.96	3507			0.77162	0.00414		0.77162	0.00656
35.98	3678			0.77114	0.00413		0.77114	0.00654
36	3747			0.77067	0.00412		0.77067	0.00653
36.02	3981			0.77019	0.00411		0.77019	0.00651
36.04	4142			0.76971	0.00411		0.76971	0.0065
36.06	4463			0.76923	0.0041		0.76923	0.00648
36.08	4842			0.76875	0.00409		0.76875	0.00647
36.1	4944			0.76828	0.00409		0.76828	0.00645
36.12	5427			0.7678	0.00408		0.7678	0.00644
36.14	5988			0.76733	0.00407		0.76733	0.00642
36.16	6424			0.76685	0.00406		0.76685	0.00641
36.18	7024			0.76638	0.00406		0.76638	0.0064
36.2	7694			0.7659	0.00405		0.7659	0.00638
36.22	8518			0.76543	0.00405		0.76543	0.00637
36.24	9448			0.76496	0.00404		0.76496	0.00635
36.26	10796			0.76449	0.00403		0.76449	0.00634
36.28	11982			0.76402	0.00403		0.76402	0.00633
36.3	13126			0.76355	0.00402		0.76355	0.00631
36.32	14284			0.76308	0.00401		0.76308	0.0063
36.34	15649			0.76261	0.00401		0.76261	0.00628
36.36	16873			0.76214	0.004		0.76214	0.00627
36.38	17711			0.76167	0.004		0.76167	0.00626
36.4	18722			0.7612	0.00399		0.7612	0.00624
36.42	19416			0.76074	0.00398		0.76074	0.00623
36.44	19639			0.76027	0.00398		0.76027	0.00622
36.46	19394			0.7598	0.00397		0.7598	0.0062
36.48	18980			0.75934	0.00396		0.75934	0.00619
36.5	18231			0.75887	0.00396		0.75887	0.00618
36.52	16905			0.75841	0.00395		0.75841	0.00617
36.54	15756			0.75795	0.00395		0.75795	0.00615
36.56	14390			0.75748	0.00394		0.75748	0.00614
36.58	13269			0.75702	0.00393		0.75702	0.00613
36.6	11837			0.75656	0.00393		0.75656	0.00612
36.62	10616			0.7561	0.00392		0.7561	0.0061
36.64	9587			0.75564	0.00391		0.75564	0.00609
36.66	8468			0.75518	0.00391		0.75518	0.00608
36.68	7662			0.75472	0.0039		0.75472	0.00607
36.7	6854			0.75426	0.0039		0.75426	0.00606
36.72	6307			0.7538	0.00389		0.7538	0.00605
36.74	5797			0.75334	0.00389		0.75334	0.00603
36.76	5319			0.75288	0.00388		0.75288	0.00602
36.78	4884			0.75243	0.00388		0.75243	0.00601
36.8	4760			0.75197	0.00387		0.75197	0.00601
36.82	4342			0.75152	0.00387		0.75152	0.006
36.84	4073			0.75106	0.00386		0.75106	0.00599
36.86	4092			0.75061	0.00386		0.75061	0.00598
36.88	3851			0.75015	0.00385		0.75015	0.00597
36.9	3704			0.7497	0.00385		0.7497	0.00596
36.92	3543			0.74924	0.00384		0.74924	0.00595
36.94	3540			0.74879	0.00384		0.74879	0.00594
36.96	3556			0.74834	0.00384		0.74834	0.00593
36.98	3351			0.74789	0.00383		0.74789	0.00592
37	3162			0.74744	0.00383		0.74744	0.00591
37.02	3127			0.74699	0.00382		0.74699	0.0059
37.04	3142			0.74654	0.00382		0.74654	0.00589
37.06	3134			0.74609	0.00381		0.74609	0.00588
37.08	3069			0.74564	0.0038		0.74564	0.00587
37.1	3093			0.74519	0.0038		0.74519	0.00585
37.12	2971			0.74474	0.00379		0.74474	0.00584
37.14	2861			0.7443	0.00379		0.7443	0.00583
37.16	2986			0.74385	0.00378		0.74385	0.00582
37.18	2836			0.74341	0.00378		0.74341	0.00581
37.2	2884			0.74296	0.00377		0.74296	0.00579
37.22	2822			0.74251	0.00376		0.74251	0.00578
37.24	2831			0.74207	0.00376		0.74207	0.00577
37.26	2768			0.74163	0.00375		0.74163	0.00576
37.28	2780			0.74118	0.00374		0.74118	0.00574
37.3	2745			0.74074	0.00374		0.74074	0.00573
37.32	2615			0.7403	0.00373		0.7403	0.00571
37.34	2699			0.73986	0.00373		0.73986	0.0057
37.36	2698			0.73942	0.00372		0.73942	0.00569
37.38	2710			0.73897	0.00372		0.73897	0.00567
37.4	2655			0.73853	0.00371		0.73853	0.00566
37.42	2709			0.7381	0.00371		0.7381	0.00565
37.44	2689			0.73766	0.0037		0.73766	0.00564
37.46	2585			0.73722	0.0037		0.73722	0.00562
37.48	2645			0.73678	0.00369		0.73678	0.00561
37.5	2562			0.73634	0.00368		0.73634	0.0056
37.52	2602			0.73591	0.00368		0.73591	0.00558
37.54	2663			0.73547	0.00367		0.73547	0.00557
37.56	2454			0.73503	0.00366		0.73503	0.00556
37.58	2542			0.7346	0.00366		0.7346	0.00555
37.6	2496			0.73416	0.00365		0.73416	0.00553
37.62	2551			0.73373	0.00364		0.73373	0.00552
37.64	2563			0.73329	0.00364		0.73329	0.00551
37.66	2549			0.73286	0.00363		0.73286	0.00549
37.68	2591			0.73243	0.00362		0.73243	0.00548
37.7	2574			0.732	0.00361		0.732	0.00547
37.72	2471			0.73156	0.00361		0.73156	0.00546
37.74	2587			0.73113	0.0036		0.73113	0.00545
37.76	2663			0.7307	0.0036		0.7307	0.00543
37.78	2573			0.73027	0.00359		0.73027	0.00542
37.8	2527			0.72984	0.00359		0.72984	0.00541
37.82	2499			0.72941	0.00358		0.72941	0.0054
37.84	2431			0.72898	0.00357		0.72898	0.00538
37.86	2421			0.72855	0.00357		0.72855	0.00537
37.88	2468			0.72813	0.00357		0.72813	0.00536
37.9	2529			0.7277	0.00356		0.7277	0.00535
37.92	2410			0.72727	0.00356		0.72727	0.00534
37.94	2427			0.72685	0.00355		0.72685	0.00532
37.96	2460			0.72642	0.00354		0.72642	0.00531
37.98	2408			0.726	0.00354		0.726	0.0053
38	2451			0.72557	0.00353		0.72557	0.00529
38.02	2408			0.72515	0.00353		0.72515	0.00528
38.04	2505			0.72472	0.00352		0.72472	0.00526
38.06	2510			0.7243	0.00351		0.7243	0.00525
38.08	2513			0.72388	0.00351		0.72388	0.00524
38.1	2429			0.72345	0.0035		0.72345	0.00523
38.12	2531			0.72303	0.0035		0.72303	0.00521
38.14	2469			0.72261	0.00349		0.72261	0.0052
38.16	2382			0.72219	0.00348		0.72219	0.00519
38.18	2448			0.72177	0.00347		0.72177	0.00518
38.2	2429			0.72135	0.00347		0.72135	0.00517
38.22	2346			0.72093	0.00346		0.72093	0.00515
38.24	2279			0.72051	0.00345		0.72051	0.00514
38.26	2435			0.72009	0.00345		0.72009	0.00513
38.28	2470			0.71967	0.00344		0.71967	0.00512
38.3	2347			0.71926	0.00343		0.71926	0.0051
38.32	2461			0.71884	0.00342		0.71884	0.00509
38.34	2347			0.71842	0.00342		0.71842	0.00508
38.36	2370			0.71801	0.00341		0.71801	0.00507
38.38	2362			0.71759	0.0034		0.71759	0.00505
38.4	2402			0.71718	0.0034		0.71718	0.00504
38.42	2424			0.71676	0.00339		0.71676	0.00503
38.44	2361			0.71635	0.00338		0.71635	0.00501
38.46	2402			0.71594	0.00338		0.71594	0.005
38.48	2378			0.71552	0.00337		0.71552	0.00499
38.5	2412			0.71511	0.00337		0.71511	0.00497
38.52	2329			0.7147	0.00336		0.7147	0.00496
38.54	2365			0.71429	0.00336		0.71429	0.00495
38.56	2392			0.71387	0.00335		0.71387	0.00494
38.58	2302			0.71346	0.00335		0.71346	0.00492
38.6	2407			0.71305	0.00334		0.71305	0.00491
38.62	2430			0.71264	0.00333		0.71264	0.0049
38.64	2299			0.71223	0.00332		0.71223	0.00489
38.66	2423			0.71183	0.00332		0.71183	0.00487
38.68	2394			0.71142	0.00331		0.71142	0.00486
38.7	2379			0.71101	0.0033		0.71101	0.00485
38.72	2386			0.7106	0.0033		0.7106	0.00484
38.74	2320			0.71019	0.00329		0.71019	0.00483
38.76	2372			0.70979	0.00328		0.70979	0.00481
38.78	2305			0.70938	0.00327		0.70938	0.0048
38.8	2369			0.70898	0.00327		0.70898	0.00479
38.82	2322			0.70857	0.00326		0.70857	0.00478
38.84	2333			0.70817	0.00325		0.70817	0.00477
38.86	2409			0.70776	0.00325		0.70776	0.00476
38.88	2397			0.70736	0.00324		0.70736	0.00474
38.9	2368			0.70696	0.00323		0.70696	0.00473
38.92	2340			0.70655	0.00323		0.70655	0.00472
38.94	2306			0.70615	0.00322		0.70615	0.00471
38.96	2315			0.70575	0.00322		0.70575	0.0047
38.98	2329			0.70535	0.00321		0.70535	0.00468
39	2410			0.70495	0.00321		0.70495	0.00467
39.02	2350			0.70455	0.0032		0.70455	0.00466
39.04	2315			0.70415	0.00319		0.70415	0.00465
39.06	2331			0.70375	0.00318		0.70375	0.00464
39.08	2361			0.70335	0.00318		0.70335	0.00462
39.1	2363			0.70295	0.00317		0.70295	0.00461
39.12	2198			0.70255	0.00317		0.70255	0.0046
39.14	2191			0.70215	0.00316		0.70215	0.00459
39.16	2376			0.70175	0.00315		0.70175	0.00457
39.18	2378			0.70136	0.00315		0.70136	0.00456
39.2	2404			0.70096	0.00314		0.70096	0.00455
39.22	2408			0.70056	0.00313		0.70056	0.00454
39.24	2405			0.70017	0.00313		0.70017	0.00453
39.26	2282			0.69977	0.00312		0.69977	0.00451
39.28	2252			0.69938	0.00312		0.69938	0.0045
39.3	2325			0.69899	0.00311		0.69899	0.00449
39.32	2342			0.69859	0.00311		0.69859	0.00448
39.34	2235			0.6982	0.0031		0.6982	0.00447
39.36	2326			0.69781	0.00309		0.69781	0.00446
39.38	2256			0.69741	0.00309		0.69741	0.00445
39.4	2292			0.69702	0.00308		0.69702	0.00444
39.42	2294			0.69663	0.00307		0.69663	0.00443
39.44	2267			0.69624	0.00307		0.69624	0.00442
39.46	2343			0.69585	0.00306		0.69585	0.00441
39.48	2454			0.69546	0.00306		0.69546	0.0044
39.5	2284			0.69507	0.00305		0.69507	0.00439
39.52	2298			0.69468	0.00304		0.69468	0.00437
39.54	2410			0.69429	0.00303		0.69429	0.00436
39.56	2320			0.6939	0.00303		0.6939	0.00435
39.58	2332			0.69351	0.00302		0.69351	0.00434
39.6	2362			0.69312	0.00301		0.69312	0.00433
39.62	2427			0.69274	0.00301		0.69274	0.00432
39.64	2373			0.69235	0.003		0.69235	0.0043
39.66	2305			0.69196	0.003		0.69196	0.00429
39.68	2292			0.69158	0.00299		0.69158	0.00428
39.7	2338			0.69119	0.00298		0.69119	0.00427
39.72	2328			0.69081	0.00298		0.69081	0.00426
39.74	2260			0.69042	0.00298		0.69042	0.00425
39.76	2264			0.69004	0.00297		0.69004	0.00424
39.78	2347			0.68966	0.00296		0.68966	0.00423
39.8	2348			0.68927	0.00296		0.68927	0.00422
39.82	2372			0.68889	0.00296		0.68889	0.00421
39.84	2289			0.68851	0.00295		0.68851	0.00421
39.86	2383			0.68812	0.00295		0.68812	0.0042
39.88	2392			0.68774	0.00294		0.68774	0.00419
39.9	2298			0.68736	0.00294		0.68736	0.00418
39.92	2369			0.68698	0.00294		0.68698	0.00418
39.94	2270			0.6866	0.00293		0.6866	0.00417
39.96	2271			0.68622	0.00293		0.68622	0.00416
39.98	2325			0.68584	0.00292		0.68584	0.00416
40	2328			0.68546	0.00292		0.68546	0.00415
40.02	2283			0.68508	0.00292		0.68508	0.00414
40.04	2313			0.6847	0.00291		0.6847	0.00413
40.06	2264			0.68433	0.00291		0.68433	0.00413
40.08	2295			0.68395	0.0029		0.68395	0.00412
40.1	2386			0.68357	0.0029		0.68357	0.00411
40.12	2325			0.6832	0.00289		0.6832	0.0041
40.14	2351			0.68282	0.00289		0.68282	0.00409
40.16	2286			0.68244	0.00288		0.68244	0.00408
40.18	2381			0.68207	0.00288		0.68207	0.00407
40.2	2276			0.68169	0.00287		0.68169	0.00406
40.22	2276			0.68132	0.00286		0.68132	0.00405
40.24	2313			0.68094	0.00285		0.68094	0.00404
40.26	2306			0.68057	0.00285		0.68057	0.00403
40.28	2308			0.6802	0.00284		0.6802	0.00402
40.3	2306			0.67982	0.00284		0.67982	0.00401
40.32	2364			0.67945	0.00283		0.67945	0.004
40.34	2312			0.67908	0.00282		0.67908	0.00399
40.36	2316			0.67871	0.00281		0.67871	0.00397
40.38	2324			0.67834	0.00281		0.67834	0.00397
40.4	2347			0.67797	0.0028		0.67797	0.00395
40.42	2347			0.6776	0.0028		0.6776	0.00394
40.44	2367			0.67723	0.00279		0.67723	0.00393
40.46	2347			0.67686	0.00279		0.67686	0.00392
40.48	2352			0.67649	0.00278		0.67649	0.00391
40.5	2396			0.67612	0.00277		0.67612	0.00389
40.52	2362			0.67575	0.00277		0.67575	0.00388
40.54	2368			0.67538	0.00276		0.67538	0.00387
40.56	2248			0.67501	0.00276		0.67501	0.00386
40.58	2323			0.67465	0.00275		0.67465	0.00385
40.6	2345			0.67428	0.00275		0.67428	0.00384
40.62	2352			0.67391	0.00274		0.67391	0.00383
40.64	2361			0.67355	0.00274		0.67355	0.00382
40.66	2427			0.67318	0.00273		0.67318	0.00382
40.68	2404			0.67282	0.00273		0.67282	0.00381
40.7	2353			0.67245	0.00272		0.67245	0.0038
40.72	2464			0.67209	0.00272		0.67209	0.00379
40.74	2385			0.67172	0.00271		0.67172	0.00378
40.76	2476			0.67136	0.00271		0.67136	0.00377
40.78	2385			0.671	0.0027		0.671	0.00377
40.8	2362			0.67063	0.00269		0.67063	0.00376
40.82	2388			0.67027	0.00268		0.67027	0.00374
40.84	2357			0.66991	0.00267		0.66991	0.00373
40.86	2480			0.66955	0.00267		0.66955	0.00372
40.88	2342			0.66919	0.00266		0.66919	0.00371
40.9	2332			0.66882	0.00265		0.66882	0.0037
40.92	2362			0.66846	0.00265		0.66846	0.00369
40.94	2367			0.6681	0.00264		0.6681	0.00368
40.96	2551			0.66774	0.00263		0.66774	0.00366
40.98	2430			0.66738	0.00262		0.66738	0.00365
41	2328			0.66703	0.00261		0.66703	0.00364
41.02	2448			0.66667	0.00261		0.66667	0.00362
41.04	2420			0.66631	0.0026		0.66631	0.00361
41.06	2398			0.66595	0.00259		0.66595	0.0036
41.08	2527			0.66559	0.00258		0.66559	0.00358
41.1	2380			0.66524	0.00257		0.66524	0.00356
41.12	2345			0.66488	0.00256		0.66488	0.00355
41.14	2470			0.66452	0.00255		0.66452	0.00353
41.16	2496			0.66417	0.00253		0.66417	0.00352
41.18	2502			0.66381	0.00252		0.66381	0.0035
41.2	2467			0.66346	0.00251		0.66346	0.00348
41.22	2485			0.6631	0.0025		0.6631	0.00346
41.24	2536			0.66275	0.00249		0.66275	0.00345
41.26	2496			0.66239	0.00248		0.66239	0.00343
41.28	2530			0.66204	0.00246		0.66204	0.00341
41.3	2517			0.66169	0.00245		0.66169	0.00339
41.32	2485			0.66133	0.00244		0.66133	0.00338
41.34	2485			0.66098	0.00242		0.66098	0.00336
41.36	2522			0.66063	0.0024		0.66063	0.00334
41.38	2455			0.66028	0.00239		0.66028	0.00332
41.4	2523			0.65993	0.00238		0.65993	0.0033
41.42	2457			0.65957	0.00236		0.65957	0.00328
41.44	2550			0.65922	0.00234		0.65922	0.00326
41.46	2504			0.65887	0.00233		0.65887	0.00324
41.48	2490			0.65852	0.00231		0.65852	0.00321
41.5	2543			0.65817	0.0023		0.65817	0.00319
41.52	2656			0.65782	0.00228		0.65782	0.00317
41.54	2603			0.65748	0.00226		0.65748	0.00315
41.56	2630			0.65713	0.00225		0.65713	0.00313
41.58	2514			0.65678	0.00223		0.65678	0.00311
41.6	2416			0.65643	0.00221		0.65643	0.00308
41.62	2548			0.65608	0.0022		0.65608	0.00306
41.64	2668			0.65574	0.00218		0.65574	0.00304
41.66	2625			0.65539	0.00216		0.65539	0.00302
41.68	2639			0.65504	0.00215		0.65504	0.00299
41.7	2731			0.6547	0.00213		0.6547	0.00297
41.72	2682			0.65435	0.00212		0.65435	0.00295
41.74	2800			0.65401	0.0021		0.65401	0.00293
41.76	2745			0.65366	0.00209		0.65366	0.00291
41.78	2815			0.65332	0.00207		0.65332	0.00289
41.8	2885			0.65298	0.00205		0.65298	0.00287
41.82	2874			0.65263	0.00204		0.65263	0.00286
41.84	3012			0.65229	0.00203		0.65229	0.00284
41.86	2950			0.65195	0.00201		0.65195	0.00282
41.88	3069			0.6516	0.002		0.6516	0.00281
41.9	3223			0.65126	0.00198		0.65126	0.00279
41.92	3280			0.65092	0.00197		0.65092	0.00277
41.94	3332			0.65058	0.00195		0.65058	0.00275
41.96	3481			0.65024	0.00194		0.65024	0.00274
41.98	3488			0.6499	0.00193		0.6499	0.00272
42	3732			0.64955	0.00192		0.64955	0.00271
42.02	3882			0.64921	0.0019		0.64921	0.00269
42.04	4083			0.64887	0.0019		0.64887	0.00268
42.06	4364			0.64854	0.00188		0.64854	0.00266
42.08	4593			0.6482	0.00187		0.6482	0.00265
42.1	4904			0.64786	0.00186		0.64786	0.00263
42.12	5184			0.64752	0.00185		0.64752	0.00262
42.14	5346			0.64718	0.00185		0.64718	0.00261
42.16	5578			0.64684	0.00184		0.64684	0.0026
42.18	6001			0.64651	0.00183		0.64651	0.00258
42.2	6458			0.64617	0.00182		0.64617	0.00257
42.22	6631			0.64583	0.00181		0.64583	0.00256
42.24	6931			0.6455	0.00181		0.6455	0.00255
42.26	7131			0.64516	0.0018		0.64516	0.00254
42.28	7355			0.64483	0.0018		0.64483	0.00253
42.3	7654			0.64449	0.00179		0.64449	0.00252
42.32	7563			0.64416	0.00178		0.64416	0.00251
42.34	7643			0.64382	0.00178		0.64382	0.0025
42.36	7453			0.64349	0.00177		0.64349	0.00249
42.38	7150			0.64315	0.00177		0.64315	0.00248
42.4	7019			0.64282	0.00176		0.64282	0.00248
42.42	6769			0.64249	0.00176		0.64249	0.00247
42.44	6497			0.64215	0.00176		0.64215	0.00246
42.46	6118			0.64182	0.00175		0.64182	0.00245
42.48	5842			0.64149	0.00175		0.64149	0.00244
42.5	5583			0.64116	0.00174		0.64116	0.00244
42.52	5332			0.64083	0.00174		0.64083	0.00243
42.54	5019			0.6405	0.00173		0.6405	0.00242
42.56	4830			0.64017	0.00173		0.64017	0.00241
42.58	4528			0.63983	0.00172		0.63983	0.00241
42.6	4283			0.6395	0.00172		0.6395	0.0024
42.62	4195			0.63918	0.00172		0.63918	0.00239
42.64	4134			0.63885	0.00171		0.63885	0.00239
42.66	4066			0.63852	0.00171		0.63852	0.00238
42.68	3796			0.63819	0.00171		0.63819	0.00237
42.7	3785			0.63786	0.0017		0.63786	0.00237
42.72	3687			0.63753	0.0017		0.63753	0.00237
42.74	3556			0.6372	0.0017		0.6372	0.00236
42.76	3531			0.63688	0.0017		0.63688	0.00235
42.78	3575			0.63655	0.0017		0.63655	0.00235
42.8	3672			0.63622	0.00169		0.63622	0.00235
42.82	3626			0.6359	0.00169		0.6359	0.00234
42.84	3539			0.63557	0.00169		0.63557	0.00234
42.86	3516			0.63525	0.00169		0.63525	0.00233
42.88	3670			0.63492	0.00168		0.63492	0.00233
42.9	3619			0.6346	0.00168		0.6346	0.00232
42.92	3683			0.63427	0.00168		0.63427	0.00232
42.94	3761			0.63395	0.00168		0.63395	0.00231
42.96	3863			0.63362	0.00168		0.63362	0.00231
42.98	3840			0.6333	0.00168		0.6333	0.0023
43	3969			0.63298	0.00168		0.63298	0.0023
43.02	3941			0.63265	0.00168		0.63265	0.0023
43.04	4148			0.63233	0.00167		0.63233	0.00229
43.06	4287			0.63201	0.00167		0.63201	0.00229
43.08	4469			0.63169	0.00167		0.63169	0.00229
43.1	4728			0.63136	0.00167		0.63136	0.00228
43.12	4693			0.63104	0.00167		0.63104	0.00228
43.14	4806			0.63072	0.00167		0.63072	0.00228
43.16	5196			0.6304	0.00167		0.6304	0.00227
43.18	5147			0.63008	0.00166		0.63008	0.00227
43.2	5481			0.62976	0.00166		0.62976	0.00227
43.22	5696			0.62944	0.00166		0.62944	0.00227
43.24	5806			0.62912	0.00166		0.62912	0.00226
43.26	6000			0.6288	0.00166		0.6288	0.00226
43.28	6189			0.62848	0.00166		0.62848	0.00226
43.3	6533			0.62817	0.00166		0.62817	0.00225
43.32	6500			0.62785	0.00166		0.62785	0.00225
43.34	6577			0.62753	0.00166		0.62753	0.00225
43.36	6712			0.62721	0.00166		0.62721	0.00225
43.38	6695			0.6269	0.00166		0.6269	0.00224
43.4	6819			0.62658	0.00166		0.62658	0.00224
43.42	6704			0.62626	0.00166		0.62626	0.00224
43.44	6798			0.62595	0.00166		0.62595	0.00223
43.46	6584			0.62563	0.00166		0.62563	0.00223
43.48	6403			0.62532	0.00166		0.62532	0.00223
43.5	6259			0.625	0.00166		0.625	0.00223
43.52	6071			0.62469	0.00166		0.62469	0.00223
43.54	5741			0.62437	0.00166		0.62437	0.00222
43.56	5559			0.62406	0.00166		0.62406	0.00222
43.58	5340			0.62374	0.00166		0.62374	0.00222
43.6	5030			0.62343	0.00166		0.62343	0.00222
43.62	4981			0.62312	0.00165		0.62312	0.00222
43.64	4827			0.6228	0.00166		0.6228	0.00221
43.66	4667			0.62249	0.00165		0.62249	0.00221
43.68	4424			0.62218	0.00165		0.62218	0.00221
43.7	4335			0.62187	0.00165		0.62187	0.00221
43.72	4186			0.62155	0.00165		0.62155	0.0022
43.74	3994			0.62124	0.00165		0.62124	0.0022
43.76	3774			0.62093	0.00165		0.62093	0.0022
43.78	3709			0.62062	0.00165		0.62062	0.0022
43.8	3537			0.62031	0.00165		0.62031	0.0022
43.82	3515			0.62	0.00165		0.62	0.00219
43.84	3384			0.61969	0.00165		0.61969	0.00219
43.86	3417			0.61938	0.00165		0.61938	0.00219
43.88	3315			0.61907	0.00165		0.61907	0.00219
43.9	3198			0.61876	0.00165		0.61876	0.00218
43.92	3215			0.61845	0.00165		0.61845	0.00218
43.94	2995			0.61815	0.00165		0.61815	0.00218
43.96	3183			0.61784	0.00165		0.61784	0.00218
43.98	3013			0.61753	0.00165		0.61753	0.00218
44	3028			0.61722	0.00165		0.61722	0.00217
44.02	2919			0.61692	0.00165		0.61692	0.00217
44.04	2896			0.61661	0.00165		0.61661	0.00217
44.06	2958			0.6163	0.00165		0.6163	0.00217
44.08	2844			0.616	0.00165		0.616	0.00216
44.1	2846			0.61569	0.00164		0.61569	0.00216
44.12	2852			0.61538	0.00164		0.61538	0.00216
44.14	2901			0.61508	0.00164		0.61508	0.00215
44.16	2822			0.61477	0.00164		0.61477	0.00215
44.18	2819			0.61447	0.00164		0.61447	0.00214
44.2	2751			0.61417	0.00164		0.61417	0.00214
44.22	2711			0.61386	0.00164		0.61386	0.00214
44.24	2710			0.61356	0.00164		0.61356	0.00213
44.26	2801			0.61325	0.00163		0.61325	0.00213
44.28	2711			0.61295	0.00163		0.61295	0.00212
44.3	2692			0.61265	0.00163		0.61265	0.00212
44.32	2611			0.61235	0.00163		0.61235	0.00212
44.34	2589			0.61204	0.00163		0.61204	0.00212
44.36	2605			0.61174	0.00163		0.61174	0.00212
44.38	2654			0.61144	0.00163		0.61144	0.00211
44.4	2554			0.61114	0.00162		0.61114	0.00211
44.42	2587			0.61084	0.00162		0.61084	0.00211
44.44	2564			0.61054	0.00162		0.61054	0.0021
44.46	2520			0.61024	0.00162		0.61024	0.0021
44.48	2498			0.60994	0.00162		0.60994	0.0021
44.5	2551			0.60964	0.00161		0.60964	0.0021
44.52	2543			0.60934	0.00161		0.60934	0.0021
44.54	2513			0.60904	0.00161		0.60904	0.00209
44.56	2446			0.60874	0.0016		0.60874	0.00209
44.58	2548			0.60844	0.0016		0.60844	0.00208
44.6	2421			0.60814	0.0016		0.60814	0.00208
44.62	2499			0.60784	0.0016		0.60784	0.00207
44.64	2471			0.60755	0.00159		0.60755	0.00207
44.66	2428			0.60725	0.00159		0.60725	0.00207
44.68	2551			0.60695	0.00158		0.60695	0.00207
44.7	2509			0.60665	0.00158		0.60665	0.00206
44.72	2480			0.60636	0.00158		0.60636	0.00205
44.74	2393			0.60606	0.00158		0.60606	0.00205
44.76	2449			0.60576	0.00159		0.60576	0.00205
44.78	2356			0.60547	0.00159		0.60547	0.00204
44.8	2422			0.60517	0.00159		0.60517	0.00204
44.82	2488			0.60488	0.00159		0.60488	0.00204
44.84	2430			0.60458	0.00159		0.60458	0.00204
44.86	2454			0.60429	0.00159		0.60429	0.00203
44.88	2376			0.60399	0.00159		0.60399	0.00203
44.9	2517			0.6037	0.0016		0.6037	0.00203
44.92	2362			0.60341	0.0016		0.60341	0.00202
44.94	2441			0.60311	0.0016		0.60311	0.00202
44.96	2427			0.60282	0.0016		0.60282	0.00201
44.98	2403			0.60253	0.00159		0.60253	0.00201
45	2364			0.60223	0.00159		0.60223	0.00201
45.02	2470			0.60194	0.00159		0.60194	0.002
45.04	2419			0.60165	0.00158		0.60165	0.002
45.06	2413			0.60136	0.00159		0.60136	0.00199
45.08	2367			0.60107	0.00158		0.60107	0.00199
45.1	2373			0.60078	0.00158		0.60078	0.00199
45.12	2321			0.60048	0.00158		0.60048	0.00198
45.14	2279			0.60019	0.00157		0.60019	0.00198
45.16	2382			0.5999	0.00157		0.5999	0.00198
45.18	2429			0.59961	0.00157		0.59961	0.00197
45.2	2408			0.59932	0.00156		0.59932	0.00197
45.22	2453			0.59903	0.00156		0.59903	0.00196
45.24	2359			0.59874	0.00156		0.59874	0.00196
45.26	2339			0.59846	0.00155		0.59846	0.00196
45.28	2390			0.59817	0.00155		0.59817	0.00196
45.3	2261			0.59788	0.00155		0.59788	0.00195
45.32	2381			0.59759	0.00155		0.59759	0.00194
45.34	2301			0.5973	0.00155		0.5973	0.00194
45.36	2402			0.59701	0.00154		0.59701	0.00194
45.38	2286			0.59673	0.00154		0.59673	0.00193
45.4	2326			0.59644	0.00154		0.59644	0.00193
45.42	2290			0.59615	0.00154		0.59615	0.00193
45.44	2409			0.59587	0.00154		0.59587	0.00193
45.46	2373			0.59558	0.00153		0.59558	0.00192
45.48	2278			0.5953	0.00153		0.5953	0.00192
45.5	2325			0.59501	0.00153		0.59501	0.00191
45.52	2353			0.59472	0.00152		0.59472	0.00191
45.54	2333			0.59444	0.00152		0.59444	0.00191
45.56	2288			0.59415	0.00152		0.59415	0.0019
45.58	2297			0.59387	0.00152		0.59387	0.0019
45.6	2207			0.59359	0.00152		0.59359	0.0019
45.62	2256			0.5933	0.00152		0.5933	0.00189
45.64	2369			0.59302	0.00151		0.59302	0.00189
45.66	2350			0.59273	0.00151		0.59273	0.00188
45.68	2359			0.59245	0.00151		0.59245	0.00188
45.7	2302			0.59217	0.00151		0.59217	0.00188
45.72	2302			0.59189	0.00151		0.59189	0.00187
45.74	2347			0.5916	0.00151		0.5916	0.00187
45.76	2266			0.59132	0.0015		0.59132	0.00186
45.78	2322			0.59104	0.0015		0.59104	0.00186
45.8	2316			0.59076	0.00149		0.59076	0.00185
45.82	2283			0.59048	0.00149		0.59048	0.00184
45.84	2304			0.5902	0.00149		0.5902	0.00184
45.86	2345			0.58991	0.00149		0.58991	0.00184
45.88	2315			0.58963	0.00148		0.58963	0.00183
45.9	2360			0.58935	0.00148		0.58935	0.00182
45.92	2230			0.58907	0.00147		0.58907	0.00182
45.94	2342			0.58879	0.00147		0.58879	0.00181
45.96	2306			0.58851	0.00148		0.58851	0.00181
45.98	2324			0.58824	0.00148		0.58824	0.00181
46	2332			0.58796	0.00148		0.58796	0.0018
46.02	2334			0.58768	0.00147		0.58768	0.0018
46.04	2285			0.5874	0.00146		0.5874	0.00179
46.06	2322			0.58712	0.00146		0.58712	0.00179
46.08	2330			0.58684	0.00145		0.58684	0.00178
46.1	2308			0.58657	0.00145		0.58657	0.00178
46.12	2276			0.58629	0.00145		0.58629	0.00177
46.14	2353			0.58601	0.00145		0.58601	0.00177
46.16	2357			0.58573	0.00144		0.58573	0.00176
46.18	2270			0.58546	0.00144		0.58546	0.00175
46.2	2372			0.58518	0.00143		0.58518	0.00175
46.22	2224			0.58491	0.00142		0.58491	0.00174
46.24	2272			0.58463	0.00142		0.58463	0.00174
46.26	2284			0.58435	0.00142		0.58435	0.00174
46.28	2167			0.58408	0.00142		0.58408	0.00174
46.3	2220			0.5838	0.00142		0.5838	0.00173
46.32	2274			0.58353	0.00142		0.58353	0.00173
46.34	2324			0.58325	0.00142		0.58325	0.00172
46.36	2308			0.58298	0.00142		0.58298	0.00172
46.38	2233			0.58271	0.00141		0.58271	0.00172
46.4	2240			0.58243	0.00141		0.58243	0.00172
46.42	2298			0.58216	0.0014		0.58216	0.00172
46.44	2368			0.58189	0.00141		0.58189	0.00171
46.46	2285			0.58161	0.00141		0.58161	0.00171
46.48	2279			0.58134	0.0014		0.58134	0.00171
46.5	2289			0.58107	0.0014		0.58107	0.0017
46.52	2270			0.5808	0.0014		0.5808	0.0017
46.54	2185			0.58052	0.00139		0.58052	0.00169
46.56	2257			0.58025	0.00139		0.58025	0.00169
46.58	2278			0.57998	0.00139		0.57998	0.00169
46.6	2280			0.57971	0.00139		0.57971	0.00169
46.62	2237			0.57944	0.00139		0.57944	0.00168
46.64	2270			0.57917	0.00138		0.57917	0.00168
46.66	2250			0.5789	0.00138		0.5789	0.00168
46.68	2329			0.57863	0.00137		0.57863	0.00167
46.7	2270			0.57836	0.00137		0.57836	0.00166
46.72	2335			0.57809	0.00136		0.57809	0.00166
46.74	2271			0.57782	0.00136		0.57782	0.00165
46.76	2368			0.57755	0.00136		0.57755	0.00165
46.78	2309			0.57728	0.00135		0.57728	0.00164
46.8	2304			0.57701	0.00134		0.57701	0.00164
46.82	2262			0.57674	0.00134		0.57674	0.00163
46.84	2354			0.57648	0.00134		0.57648	0.00163
46.86	2316			0.57621	0.00134		0.57621	0.00162
46.88	2255			0.57594	0.00133		0.57594	0.00161
46.9	2203			0.57567	0.00133		0.57567	0.00161
46.92	2293			0.57541	0.00133		0.57541	0.00161
46.94	2245			0.57514	0.00133		0.57514	0.0016
46.96	2339			0.57487	0.00133		0.57487	0.0016
46.98	2279			0.57461	0.00132		0.57461	0.00159
47	2276			0.57434	0.00132		0.57434	0.00159
47.02	2343			0.57407	0.00132		0.57407	0.00158
47.04	2324			0.57381	0.00132		0.57381	0.00157
47.06	2242			0.57354	0.00131		0.57354	0.00157
47.08	2340			0.57328	0.00131		0.57328	0.00156
47.1	2271			0.57301	0.0013		0.57301	0.00156
47.12	2260			0.57275	0.00129		0.57275	0.00155
47.14	2248			0.57248	0.00129		0.57248	0.00154
47.16	2264			0.57222	0.00129		0.57222	0.00154
47.18	2259			0.57196	0.00129		0.57196	0.00153
47.2	2296			0.57169	0.00129		0.57169	0.00153
47.22	2230			0.57143	0.00129		0.57143	0.00152
47.24	2230			0.57117	0.00128		0.57117	0.00152
47.26	2268			0.5709	0.00128		0.5709	0.00151
47.28	2262			0.57064	0.00128		0.57064	0.00151
47.3	2267			0.57038	0.00128		0.57038	0.0015
47.32	2287			0.57011	0.00128		0.57011	0.0015
47.34	2178			0.56985	0.00128		0.56985	0.00149
47.36	2153			0.56959	0.00127		0.56959	0.00149
47.38	2251			0.56933	0.00126		0.56933	0.00148
47.4	2315			0.56907	0.00126		0.56907	0.00148
47.42	2338			0.56881	0.00125		0.56881	0.00147
47.44	2314			0.56855	0.00125		0.56855	0.00147
47.46	2294			0.56829	0.00125		0.56829	0.00146
47.48	2282			0.56803	0.00124		0.56803	0.00145
47.5	2302			0.56777	0.00124		0.56777	0.00145
47.52	2266			0.56751	0.00123		0.56751	0.00144
47.54	2261			0.56725	0.00122		0.56725	0.00144
47.56	2277			0.56699	0.00122		0.56699	0.00143
47.58	2263			0.56673	0.00121		0.56673	0.00143
47.6	2274			0.56647	0.00121		0.56647	0.00142
47.62	2257			0.56621	0.0012		0.56621	0.00141
47.64	2318			0.56595	0.00119		0.56595	0.00141
47.66	2378			0.56569	0.00118		0.56569	0.0014
47.68	2347			0.56544	0.00118		0.56544	0.00139
47.7	2387			0.56518	0.00117		0.56518	0.00138
47.72	2280			0.56492	0.00117		0.56492	0.00137
47.74	2249			0.56466	0.00117		0.56466	0.00137
47.76	2324			0.56441	0.00116		0.56441	0.00136
47.78	2298			0.56415	0.00115		0.56415	0.00135
47.8	2302			0.56389	0.00114		0.56389	0.00134
47.82	2221			0.56364	0.00114		0.56364	0.00133
47.84	2226			0.56338	0.00114		0.56338	0.00132
47.86	2206			0.56312	0.00113		0.56312	0.00131
47.88	2416			0.56287	0.00112		0.56287	0.00131
47.9	2300			0.56261	0.00112		0.56261	0.0013
47.92	2286			0.56236	0.00111		0.56236	0.00129
47.94	2331			0.5621	0.00111		0.5621	0.00129
47.96	2284			0.56185	0.0011		0.56185	0.00128
47.98	2250			0.56159	0.0011		0.56159	0.00128
48	2286			0.56134	0.00109		0.56134	0.00127
48.02	2247			0.56109	0.00109		0.56109	0.00127
48.04	2203			0.56083	0.00109		0.56083	0.00126
48.06	2308			0.56058	0.00109		0.56058	0.00126
48.08	2298			0.56033	0.00108		0.56033	0.00125
48.1	2344			0.56007	0.00108		0.56007	0.00125
48.12	2285			0.55982	0.00108		0.55982	0.00125
48.14	2272			0.55957	0.00107		0.55957	0.00125
48.16	2351			0.55931	0.00107		0.55931	0.00124
48.18	2363			0.55906	0.00107		0.55906	0.00124
48.2	2291			0.55881	0.00106		0.55881	0.00123
48.22	2275			0.55856	0.00106		0.55856	0.00123
48.24	2181			0.55831	0.00106		0.55831	0.00123
48.26	2199			0.55806	0.00105		0.55806	0.00123
48.28	2265			0.5578	0.00104		0.5578	0.00122
48.3	2259			0.55755	0.00105		0.55755	0.00122
48.32	2262			0.5573	0.00104		0.5573	0.00122
48.34	2347			0.55705	0.00104		0.55705	0.00122
48.36	2334			0.5568	0.00104		0.5568	0.00121
48.38	2413			0.55655	0.00104		0.55655	0.00121
48.4	2346			0.5563	0.00104		0.5563	0.00121
48.42	2306			0.55605	0.00104		0.55605	0.0012
48.44	2221			0.5558	0.00104		0.5558	0.0012
48.46	2246			0.55556	0.00104		0.55556	0.0012
48.48	2387			0.55531	0.00104		0.55531	0.00119
48.5	2271			0.55506	0.00104		0.55506	0.00119
48.52	2311			0.55481	0.00104		0.55481	0.00119
48.54	2228			0.55456	0.00104		0.55456	0.00119
48.56	2426			0.55431	0.00104		0.55431	0.00118
48.58	2342			0.55407	0.00104		0.55407	0.00118
48.6	2238			0.55382	0.00104		0.55382	0.00118
48.62	2277			0.55357	0.00104		0.55357	0.00117
48.64	2308			0.55332	0.00104		0.55332	0.00117
48.66	2223			0.55308	0.00103		0.55308	0.00117
48.68	2338			0.55283	0.00103		0.55283	0.00116
48.7	2315			0.55258	0.00104		0.55258	0.00117
48.72	2227			0.55234	0.00103		0.55234	0.00116
48.74	2337			0.55209	0.00103		0.55209	0.00116
48.76	2307			0.55185	0.00102		0.55185	0.00116
48.78	2323			0.5516	0.00102		0.5516	0.00116
48.8	2296			0.55136	0.00102		0.55136	0.00115
48.82	2288			0.55111	0.00102		0.55111	0.00115
48.84	2334			0.55087	0.00102		0.55087	0.00115
48.86	2291			0.55062	0.00101		0.55062	0.00115
48.88	2321			0.55038	0.00101		0.55038	0.00114
48.9	2328			0.55013	0.00101		0.55013	0.00114
48.92	2336			0.54989	0.001		0.54989	0.00114
48.94	2383			0.54965	0.001		0.54965	0.00113
48.96	2350			0.5494	0.001		0.5494	0.00113
48.98	2333			0.54916	0.000997484		0.54916	0.00113
49	2361			0.54892	0.000991487		0.54892	0.00112
49.02	2333			0.54867	0.000988612		0.54867	0.00112
49.04	2382			0.54843	0.00098574		0.54843	0.00111
49.06	2295			0.54819	0.000981836		0.54819	0.00111
49.08	2301			0.54795	0.000975868		0.54795	0.0011
49.1	2405			0.5477	0.000975078		0.5477	0.0011
49.12	2291			0.54746	0.000971189		0.54746	0.00109
49.14	2321			0.54722	0.000971435		0.54722	0.00109
49.16	2390			0.54698	0.000965488		0.54698	0.00108
49.18	2384			0.54674	0.000960582		0.54674	0.00108
49.2	2352			0.5465	0.000956712		0.5465	0.00107
49.22	2410			0.54626	0.000948733		0.54626	0.00107
49.24	2385			0.54601	0.00094385		0.54601	0.00106
49.26	2382			0.54577	0.000935895		0.54577	0.00106
49.28	2382			0.54553	0.000931028		0.54553	0.00105
49.3	2458			0.54529	0.000932315		0.54529	0.00105
49.32	2481			0.54505	0.00092848		0.54505	0.00104
49.34	2385			0.54482	0.000928743		0.54482	0.00104
49.36	2335			0.54458	0.000925937		0.54458	0.00103
49.38	2373			0.54434	0.000923135		0.54434	0.00103
49.4	2443			0.5441	0.000920336		0.5441	0.00103
49.42	2354			0.54386	0.0009155		0.54386	0.00102
49.44	2457			0.54362	0.000915767		0.54362	0.00101
49.46	2395			0.54338	0.000911959		0.54338	0.00101
49.48	2445			0.54314	0.000909173		0.54314	0.001
49.5	2417			0.54291	0.000904357		0.54291	0.000999148
49.52	2386			0.54267	0.000894469		0.54267	0.000995944
49.54	2499			0.54243	0.000888658		0.54243	0.000991454
49.56	2446			0.5422	0.000883868		0.5422	0.000985682
49.58	2482			0.54196	0.000879085		0.54196	0.000981206
49.6	2495			0.54172	0.000873298		0.54172	0.000974166
49.62	2457			0.54148	0.00086954		0.54148	0.000969706
49.64	2526			0.54125	0.000871844		0.54125	0.000966537
49.66	2395			0.54101	0.000871119		0.54101	0.000963372
49.68	2388			0.54078	0.000870394		0.54078	0.000957649
49.7	2556			0.54054	0.000866645		0.54054	0.000953215
49.72	2577			0.54031	0.00086693		0.54031	0.000950065
49.74	2605			0.54007	0.000868223		0.54007	0.00094692
49.76	2674			0.53983	0.000865487		0.53983	0.000942503
49.78	2650			0.5396	0.000864767		0.5396	0.000938092
49.8	2569			0.53936	0.000862036		0.53936	0.000933688
49.82	2596			0.53913	0.000858304		0.53913	0.000930562
49.84	2485			0.5389	0.00085558		0.5389	0.000927441
49.86	2625			0.53866	0.000853863		0.53866	0.000923054
49.88	2542			0.53843	0.000852148		0.53843	0.000919941
49.9	2633			0.53819	0.000846428		0.53819	0.0009181
49.92	2702			0.53796	0.000843718		0.53796	0.000914995
49.94	2719			0.53773	0.000839012		0.53773	0.000911894
[truncated: 1,503 more rows]

## Sheet: Fig. 3
Fig. 3A																											Fig. 3B						Fig. 3C
CuL/Cu2O									CuL/Cu2O After Ar+ etching-30 nm									CuL/Cu2O After Ar+ etching-60 nm									CuL/Cu2O		Cup/Cu2O				CuL/Cu2O							CuL/Cu2O After Ar+ etching-30 nm							CuL/Cu2O After Ar+ etching-60 nm
a.u.	Intensity (a.u.)								Binding energy (eV)	Intensity (a.u.)								Binding energy (eV)	Intensity (a.u.)								g (value)	Intensity (a.u.)	g (value)	Intensity (a.u.)			Binding energy (eV)	Intensity (a.u.)						Binding energy (eV)	Intensity (a.u.)						Binding energy (eV)	Intensity (a.u.)
535	10237.8	9542.6	9550.03	9542.6	9542.6	9542.6	9550.03		535	11957.3	10904.4	10904.8	10904.4	10904.4	10904.4	10904.8		535	12251.9	11560.9	11561.1	11560.9	11560.9	11561.1			1.98	-72.9464	2.02997	-64.907			204	7792.94	7620.37	7620.44	7620.37	7620.44		204	7838.53	7771.51	7771.53	7771.51	7771.53		204	8978.91	8910.59
534.95	10253.2	9540.4	9549.24	9540.4	9540.4	9540.4	9549.24		534.95	11881.5	10901.8	10902.3	10901.8	10901.8	10901.8	10902.3		534.95	12204.2	11558.7	11558.9	11558.7	11558.7	11558.9			1.98006	-72.5971	2.02991	-66.282			203.95	7776.43	7620.67	7620.76	7620.67	7620.76		203.95	7837.93	7771.87	7771.9	7771.87	7771.9		203.95	8982.04	8910.9
534.9	10218.7	9538.18	9548.68	9538.18	9538.18	9538.18	9548.68		534.9	11786.2	10899.2	10899.9	10899.2	10899.2	10899.2	10899.9		534.9	12162.4	11556.5	11556.9	11556.5	11556.5	11556.9			1.98012	-72.6816	2.02985	-65.157			203.9	7760.03	7620.97	7621.08	7620.97	7621.08		203.9	7841.2	7772.24	7772.27	7772.24	7772.27		203.9	8979.75	8911.21
534.85	10165.8	9535.98	9548.41	9535.98	9535.98	9535.98	9548.41		534.85	11715.4	10896.8	10897.7	10896.8	10896.8	10896.8	10897.7		534.85	12129.2	11554.4	11554.9	11554.4	11554.4	11554.9			1.98018	-72.1882	2.02979	-62.532			203.85	7756.48	7621.27	7621.41	7621.27	7621.41		203.85	7862.73	7772.6	7772.64	7772.6	7772.64		203.85	8968.47	8911.52
534.8	10134.1	9533.8	9548.5	9533.8	9533.8	9533.8	9548.5		534.8	11640.5	10894.5	10895.6	10894.5	10894.5	10894.5	10895.6		534.8	12122.9	11552.3	11552.9	11552.3	11552.3	11552.9			1.98023	-72.541	2.02972	-65.532			203.8	7749.79	7621.57	7621.75	7621.57	7621.75		203.8	7881.08	7772.96	7773.02	7772.96	7773.02		203.8	8956.62	8911.83
534.75	10132.7	9531.65	9548.98	9531.65	9531.65	9531.65	9548.98		534.75	11567.9	10892.3	10893.7	10892.3	10892.3	10892.3	10893.7		534.75	12150.8	11550.2	11551	11550.2	11550.2	11551			1.98029	-71.3371	2.02966	-63.782			203.75	7748.83	7621.86	7622.1	7621.86	7622.1		203.75	7902.64	7773.32	7773.4	7773.32	7773.4		203.75	8948.16	8912.13
534.7	10127.9	9529.52	9549.93	9529.52	9529.52	9529.52	9549.93		534.7	11539.1	10890.2	10892	10890.2	10890.2	10890.2	10892		534.7	12215.4	11548	11549.1	11548	11548	11549.1			1.98035	-72.6888	2.0296	-64.157			203.7	7753.94	7622.16	7622.46	7622.16	7622.46		203.7	7926.37	7773.69	7773.78	7773.69	7773.78		203.7	8942.99	8912.44
534.65	10106.4	9527.42	9551.38	9527.42	9527.42	9527.42	9551.38		534.65	11540.9	10888.2	10890.4	10888.2	10888.2	10888.2	10890.4		534.65	12286.2	11545.8	11547.3	11545.8	11545.8	11547.3			1.98041	-72.1357	2.02954	-66.157			203.65	7765.32	7622.46	7622.84	7622.46	7622.84		203.65	7948.26	7774.05	7774.17	7774.05	7774.17		203.65	8941.18	8912.75
534.6	10115.8	9525.32	9553.41	9525.32	9525.32	9525.32	9553.41		534.6	11570.2	10886.1	10888.9	10886.1	10886.1	10886.1	10888.9		534.6	12333.4	11543.6	11545.5	11543.6	11543.6	11545.5			1.98047	-72.4735	2.02948	-67.657			203.6	7785.03	7622.76	7623.23	7622.76	7623.23		203.6	7966.14	7774.41	7774.57	7774.41	7774.57		203.6	8944.9	8913.06
534.55	10131.2	9523.21	9556.06	9523.21	9523.21	9523.21	9556.06		534.55	11605.5	10884.1	10887.6	10884.1	10884.1	10884.1	10887.6		534.55	12359.6	11541.3	11543.7	11541.3	11541.3	11543.7			1.98053	-71.9385	2.02941	-66.032			203.55	7813.51	7623.06	7623.65	7623.06	7623.65		203.55	7969.57	7774.77	7774.97	7774.77	7774.97		203.55	8962.67	8913.36
534.5	10150.9	9521.08	9559.43	9521.08	9521.08	9521.08	9559.43		534.5	11621.2	10882.1	10886.4	10882.1	10882.1	10882.1	10886.4		534.5	12346.5	11539	11542.1	11539	11539	11542.1			1.98058	-72.5211	2.02935	-68.157			203.5	7853.64	7623.36	7624.1	7623.36	7624.1		203.5	7971.43	7775.14	7775.39	7775.14	7775.39		203.5	8972.49	8913.67
534.45	10172.8	9518.95	9563.6	9518.95	9518.95	9518.95	9563.6		534.45	11656.9	10880	10885.3	10880	10880	10880	10885.3		534.45	12291.8	11536.7	11540.6	11536.7	11536.7	11540.6			1.98064	-71.0464	2.02929	-69.157			203.45	7893.38	7623.65	7624.58	7623.65	7624.58		203.45	7960.49	7775.5	7775.83	7775.5	7775.83		203.45	8973.57	8913.98
534.4	10167.8	9516.8	9568.7	9516.8	9516.8	9516.8	9568.7		534.4	11708.7	10877.8	10884.4	10877.8	10877.8	10877.8	10884.4		534.4	12248.3	11534.3	11539.4	11534.3	11534.3	11539.4			1.9807	-72.871	2.02923	-71.907			203.4	7911.48	7623.95	7625.1	7623.95	7625.1		203.4	7943.99	7775.86	7776.28	7775.86	7776.28		203.4	8985.88	8914.29
534.35	10165.9	9514.63	9574.82	9514.63	9514.63	9514.63	9574.82		534.35	11745.7	10875.6	10883.7	10875.6	10875.6	10875.6	10883.7		534.35	12225.1	11532.1	11538.5	11532.1	11532.1	11538.5			1.98076	-73.9928	2.02917	-70.657			203.35	7915.55	7624.25	7625.67	7624.25	7625.67		203.35	7943.59	7776.22	7776.76	7776.22	7776.76		203.35	9002.57	8914.6
534.3	10150.7	9512.43	9582.09	9512.43	9512.43	9512.43	9582.09		534.3	11747.6	10873.4	10883.3	10873.4	10873.4	10873.4	10883.3		534.3	12190.2	11529.8	11538	11529.8	11529.8	11538			1.98082	-73.4934	2.0291	-72.032			203.3	7915.23	7624.55	7626.31	7624.55	7626.31		203.3	7931.87	7776.59	7777.26	7776.59	7777.26		203.3	9014.57	8914.9
534.25	10133.9	9510.2	9590.64	9510.2	9510.2	9510.2	9590.64		534.25	11731.1	10871.1	10883.3	10871.1	10871.1	10871.1	10883.3		534.25	12152.7	11527.7	11537.9	11527.7	11527.7	11538			1.98088	-72.1978	2.02904	-73.032			203.25	7914.93	7624.85	7627.02	7624.85	7627.02		203.25	7905.11	7776.95	7777.81	7776.95	7777.81		203.25	9020.34	8915.21
534.2	10152.9	9507.95	9600.64	9507.95	9507.95	9507.95	9600.64		534.2	11714.5	10868.9	10883.8	10868.9	10868.9	10868.9	10883.8		534.2	12120.6	11525.6	11538.5	11525.6	11525.6	11538.5			1.98094	-75.0387	2.02898	-74.032			203.2	7903.51	7625.15	7627.81	7625.15	7627.81		203.2	7877.9	7777.31	7778.39	7777.31	7778.39		203.2	9025.53	8915.52
534.15	10191.4	9505.69	9612.26	9505.69	9505.69	9505.69	9612.27		534.15	11648.3	10866.7	10884.9	10866.7	10866.7	10866.7	10884.9		534.15	12091.3	11523.6	11539.8	11523.6	11523.6	11539.8			1.98099	-74.327	2.02892	-69.532			203.15	7867.27	7625.44	7628.71	7625.44	7628.71		203.15	7871.99	7777.67	7779.02	7777.67	7779.02		203.15	9029.68	8915.83
534.1	10193.9	9503.39	9625.68	9503.39	9503.39	9503.39	9625.68		534.1	11597.2	10864.6	10886.7	10864.6	10864.6	10864.6	10886.7		534.1	12079.8	11521.6	11541.8	11521.6	11521.6	11541.8			1.98105	-73.1261	2.02886	-70.282			203.1	7820.53	7625.74	7629.73	7625.74	7629.73		203.1	7870.83	7778.04	7779.72	7778.04	7779.72		203.1	9030.79	8916.14
534.05	10194.3	9501.1	9641.1	9501.09	9501.09	9501.09	9641.1		534.05	11533.2	10862.5	10889.2	10862.5	10862.5	10862.5	10889.2		534.05	12055.4	11519.7	11544.8	11519.7	11519.7	11544.8			1.98111	-73.4138	2.02879	-69.407			203.05	7785.53	7626.04	7630.9	7626.04	7630.9		203.05	7860.53	7778.4	7780.5	7778.4	7780.5		203.05	9037.6	8916.44
534	10215.5	9498.8	9658.74	9498.8	9498.8	9498.8	9658.74		534	11499.8	10860.4	10892.7	10860.4	10860.4	10860.4	10892.7		534	12017.3	11517.9	11548.9	11517.9	11517.9	11549			1.98117	-73.4506	2.02873	-71.282			203	7760.46	7626.34	7632.24	7626.34	7632.24		203	7858.41	7778.76	7781.37	7778.76	7781.37		203	9037.72	8916.75
533.95	10222.6	9496.5	9678.82	9496.5	9496.5	9496.5	9678.82		533.95	11526	10858.4	10897.3	10858.4	10858.4	10858.4	10897.3		533.95	12013.9	11516	11554.3	11516	11516	11554.4			1.98123	-73.5857	2.02867	-74.032			202.95	7735.59	7626.64	7633.78	7626.64	7633.78		202.95	7877	7779.12	7782.34	7779.12	7782.34		202.95	9036.63	8917.06
533.9	10160.3	9494.21	9701.59	9494.2	9494.2	9494.2	9701.59		533.9	11532	10856.4	10903.1	10856.4	10856.4	10856.4	10903.1		533.9	12023	11514.2	11561.2	11514.2	11514.2	11561.3			1.98129	-73.3167	2.02861	-74.907			202.9	7729.63	7626.94	7635.56	7626.94	7635.56		202.9	7887.09	7779.49	7783.45	7779.49	7783.45		202.9	9045.15	8917.37
533.85	10115	9491.94	9727.31	9491.94	9491.94	9491.94	9727.32		533.85	11527.9	10854.4	10910.3	10854.4	10854.4	10854.4	10910.3		533.85	12053.3	11512.4	11569.9	11512.3	11512.3	11569.9			1.98134	-73.8312	2.02855	-76.407			202.85	7755.86	7627.23	7637.61	7627.23	7637.61		202.85	7883.86	7779.85	7784.72	7779.85	7784.72		202.85	9060.41	8917.68
533.8	10122.3	9489.71	9756.25	9489.7	9489.7	9489.7	9756.26		533.8	11571.2	10852.4	10919.1	10852.4	10852.4	10852.4	10919.1		533.8	12063.7	11510.5	11580.6	11510.4	11510.4	11580.7			1.9814	-73.2751	2.02849	-76.907			202.8	7785.03	7627.53	7639.99	7627.53	7639.99		202.8	7866.41	7780.21	7786.17	7780.21	7786.17		202.8	9056.24	8917.98
533.75	10095.3	9487.52	9788.69	9487.5	9487.5	9487.5	9788.71		533.75	11582.1	10850.4	10929.7	10850.4	10850.4	10850.4	10929.7		533.75	12071.4	11508.6	11593.6	11508.5	11508.5	11593.7			1.98146	-74.4054	2.02842	-79.532			202.75	7818.7	7627.83	7642.74	7627.83	7642.74		202.75	7859.56	7780.57	7787.84	7780.57	7787.84		202.75	9032.37	8918.29
533.7	10069.8	9485.38	9824.94	9485.36	9485.36	9485.36	9824.95		533.7	11599.8	10848.3	10942.3	10848.3	10848.3	10848.3	10942.3		533.7	12098.8	11506.6	11609.4	11506.5	11506.5	11609.6			1.98152	-73.6478	2.02836	-82.407			202.7	7854.22	7628.13	7645.92	7628.13	7645.92		202.7	7869.72	7780.93	7789.76	7780.93	7789.76		202.7	9019.78	8918.6
533.65	10066.9	9483.3	9865.27	9483.28	9483.28	9483.28	9865.29		533.65	11638.7	10846.1	10957.3	10846.1	10846.1	10846.1	10957.3		533.65	12142	11504.6	11628.3	11504.4	11504.4	11628.5			1.98158	-73.2678	2.0283	-82.782			202.65	7883.95	7628.43	7649.59	7628.43	7649.59		202.65	7874.19	7781.3	7791.98	7781.3	7791.98		202.65	9013.39	8918.91
533.6	10036.4	9481.25	9909.96	9481.22	9481.22	9481.22	9909.99		533.6	11702.2	10843.9	10974.9	10843.9	10843.9	10843.9	10974.9		533.6	12182.8	11502.5	11650.8	11502.3	11502.3	11651			1.98164	-76.5882	2.02824	-85.782			202.6	7904.53	7628.73	7653.82	7628.73	7653.82		202.6	7872.56	7781.66	7794.55	7781.66	7794.55		202.6	9004.79	8919.22
533.55	9991.85	9479.2	9959.27	9479.16	9479.16	9479.16	9959.31		533.55	11717.3	10841.6	10995.6	10841.6	10841.6	10841.6	10995.6		533.55	12235.9	11500.3	11677.4	11500	11500	11677.7			1.9817	-73.2835	2.02818	-87.532			202.55	7904.08	7629.02	7658.71	7629.02	7658.71		202.55	7876.49	7782.02	7797.52	7782.02	7797.52		202.55	9005.29	8919.52
533.5	10007.9	9477.12	10013.5	9477.07	9477.07	9477.07	10013.5		533.5	11715	10839.3	11019.7	10839.3	10839.3	10839.3	11019.7		533.5	12288.1	11498.1	11708.7	11497.7	11497.7	11709			1.98175	-73.982	2.02811	-87.532			202.5	7892.51	7629.32	7664.32	7629.32	7664.32		202.5	7895.92	7782.38	7800.95	7782.38	7800.95		202.5	9014.85	8919.83
533.45	10044.7	9475	10072.8	9474.93	9474.94	9474.93	10072.9		533.45	11722.4	10836.9	11047.7	10836.9	10836.9	10836.9	11047.7		533.45	12298.3	11495.8	11745.1	11495.3	11495.3	11745.6			1.98181	-77.5159	2.02805	-91.157			202.45	7883.93	7629.62	7670.76	7629.62	7670.76		202.45	7926.33	7782.75	7804.91	7782.75	7804.91		202.45	9026.86	8920.14
533.4	10103.3	9472.81	10137.7	9472.73	9472.73	9472.73	10137.7		533.4	11722.8	10834.5	11079.9	10834.5	10834.5	10834.5	11079.9		533.4	12313.7	11493.4	11787.5	11492.8	11492.8	11788			1.98187	-75.0767	2.02799	-91.157			202.4	7855.48	7629.92	7678.14	7629.92	7678.14		202.4	7962.62	7783.11	7809.47	7783.11	7809.47		202.4	9041.64	8920.45
533.35	10189.7	9470.54	10208.1	9470.44	9470.44	9470.44	10208.2		533.35	11726	10832	11116.9	10832	10832	10832	11116.9		533.35	12334.3	11490.9	11836.3	11490.2	11490.2	11837			1.98193	-76.7281	2.02793	-90.782			202.35	7820.62	7630.22	7686.56	7630.22	7686.56		202.35	7996.16	7783.47	7814.72	7783.47	7814.72		202.35	9049.56	8920.76
533.3	10233.9	9468.14	10284.5	9468.01	9468.02	9468.01	10284.6		533.3	11739.6	10829.5	11159.1	10829.5	10829.5	10829.5	11159.1		533.3	12358.1	11488.4	11892.3	11487.5	11487.5	11893.2			1.98199	-74.5701	2.02787	-93.782			202.3	7815.24	7630.52	7696.16	7630.52	7696.16		202.3	8030.19	7783.83	7820.74	7783.83	7820.74		202.3	9060.19	8921.07
533.25	10271.5	9465.58	10366.9	9465.41	9465.43	9465.41	10367.1		533.25	11780	10826.9	11207.1	10826.9	10826.9	10826.9	11207.1		533.25	12408.2	11485.9	11956.1	11484.8	11484.7	11957.3			1.98205	-75.0387	2.02781	-93.282			202.25	7842.68	7630.81	7707.06	7630.81	7707.06		202.25	8040.15	7784.2	7827.63	7784.2	7827.63		202.25	9069.85	8921.38
533.2	10337.5	9462.83	10455.6	9462.61	9462.64	9462.61	10455.8		533.2	11839.1	10824.2	11261.4	10824.2	10824.2	10824.2	11261.4		533.2	12443.9	11483.3	12028.5	11481.9	11481.9	12030			1.98211	-76.2245	2.02774	-95.407			202.2	7861.7	7631.11	7719.4	7631.11	7719.4		202.2	8049.71	7784.56	7835.49	7784.56	7835.5		202.2	9073.14	8921.69
533.15	10444.4	9459.85	10550.6	9459.57	9459.62	9459.57	10550.9		533.15	11908.4	10821.4	11322.6	10821.4	10821.4	10821.4	11322.6		533.15	12458.2	11480.6	12109.9	11478.9	11478.8	12111.8			1.98216	-73.5761	2.02768	-93.407			202.15	7862.04	7631.41	7733.32	7631.41	7733.32		202.15	8055.26	7784.92	7844.43	7784.92	7844.43		202.15	9073.32	8922.01
533.1	10559	9456.64	10652	9456.28	9456.35	9456.28	10652.4		533.1	11947.2	10818.5	11391.2	10818.5	10818.5	10818.5	11391.2		533.1	12521.7	11477.9	12201	11475.8	11475.6	12203.4			1.98222	-75.9531	2.02762	-96.657			202.1	7872.4	7631.71	7748.99	7631.71	7748.99		202.1	8040.32	7785.29	7854.56	7785.28	7854.56		202.1	9082.65	8922.32
533.05	10671.5	9453.18	10759.9	9452.73	9452.84	9452.73	10760.5		533.05	11967.8	10815.5	11467.6	10815.5	10815.5	10815.5	11467.6		533.05	12621.4	11475	12302.2	11472.5	11472.2	12305.3			1.98228	-73.5429	2.02756	-97.282			202.05	7904.79	7632.01	7766.55	7632.01	7766.55		202.05	8007.01	7785.65	7865.99	7785.65	7865.99		202.05	9091.54	8922.64
533	10803.1	9449.45	10874.2	9448.88	9449.04	9448.88	10874.9		533	12060.3	10812.2	11552.5	10812.2	10812.2	10812.2	11552.5		533	12757.8	11472.1	12413.9	11468.9	11468.6	12417.8			1.98234	-75.6081	2.0275	-98.657			202	7941.41	7632.31	7786.17	7632.31	7786.17		202	7993.52	7786.01	7878.84	7786.01	7878.84		202	9084.7	8922.96
532.95	10922.1	9445.41	10994.8	9444.69	9444.94	9444.69	10995.8		532.95	12196.2	10808.8	11646.3	10808.8	10808.8	10808.8	11646.3		532.95	12918.1	11469	12536.3	11465.2	11464.6	12541.2			1.9824	-76.1154	2.02743	-101.032			201.95	7961.95	7632.61	7808.01	7632.6	7808.01		201.95	7998.95	7786.38	7893.23	7786.37	7893.23		201.95	9073.93	8923.29
532.9	11046.9	9441.05	11121.5	9440.14	9440.51	9440.14	11122.8		532.9	12304.9	10805.2	11749.5	10805.2	10805.2	10805.2	11749.6		532.9	13065.2	11465.7	12669.6	11461.3	11460.4	12675.8			1.98246	-77.3699	2.02737	-101.532			201.9	7977	7632.91	7832.22	7632.9	7832.22		201.9	8011.62	7786.74	7909.26	7786.73	7909.27		201.9	9080.27	8923.63
532.85	11201.3	9436.35	11254	9435.21	9435.75	9435.21	11255.7		532.85	12419.4	10801.3	11862.6	10801.3	10801.3	10801.3	11862.6		532.85	13210.9	11462.4	12813.6	11457.2	11455.8	12821.5			1.98252	-77.6528	2.02731	-107.032			201.85	8006.47	7633.21	7858.96	7633.2	7858.96		201.85	8022.82	7787.11	7927.06	7787.1	7927.07		201.85	9108.64	8923.98
532.8	11360.1	9431.28	11391.9	9429.86	9430.65	9429.86	11394.1		532.8	12522.5	10797.3	11985.7	10797.3	10797.3	10797.3	11985.7		532.8	13338.6	11459	12968	11453	11450.9	12978.1			1.98257	-77.271	2.02725	-106.532			201.8	8018.21	7633.51	7888.36	7633.5	7888.37		201.8	8034.98	7787.47	7946.71	7787.46	7946.72		201.8	9139.31	8924.34
532.75	11517.6	9425.85	11534.8	9424.06	9425.22	9424.06	11537.7		532.75	12586	10793.1	12119.2	10793.1	10793.1	10793.1	12119.3		532.75	13455.1	11455.5	13132.1	11448.8	11445.7	13145.1			1.98263	-75.4283	2.02719	-111.407			201.75	8013.37	7633.81	7920.56	7633.8	7920.57		201.75	8044.73	7787.84	7968.29	7787.82	7968.31		201.75	9169.97	8924.72
532.7	11711.7	9420.05	11682	9417.83	9419.5	9417.83	11685.9		532.7	12615.2	10788.6	12263.2	10788.6	10788.6	10788.6	12263.3		532.7	13576	11452.1	13305.2	11444.7	11440.1	13321.8			1.98269	-76.1045	2.02713	-111.782			201.7	8019.18	7634.11	7955.67	7634.1	7955.69		201.7	8071.75	7788.21	7991.88	7788.18	7991.91		201.7	9214.97	8925.13
532.65	11925	9413.89	11833	9411.13	9413.53	9411.13	11838.1		532.65	12688.9	10784	12417.6	10783.9	10783.9	10783.9	12417.7		532.65	13703.2	11448.7	13485.9	11441	11434.1	13507.3			1.98275	-76.0966	2.02706	-116.782			201.65	8034.41	7634.42	7993.78	7634.39	7993.8		201.65	8083.74	7788.59	8017.52	7788.55	8017.56		201.65	9269.22	8925.57
532.6	12103.6	9407.36	11986.8	9403.95	9407.38	9403.95	11993.6		532.6	12786.4	10779	12582.3	10779	10779	10779	12582.5		532.6	13816.6	11445.4	13672.6	11437.9	11427.8	13700.4			1.98281	-78.0859	2.027	-117.407			201.6	8055.62	7634.73	8034.93	7634.69	8034.97		201.6	8095.62	7788.97	8045.22	7788.91	8045.28		201.6	9328.37	8926.06
532.55	12250.7	9400.49	12142.6	9396.28	9401.13	9396.27	12151.6		532.55	12884.9	10773.9	12756.8	10773.7	10773.9	10773.7	12757.1		532.55	13957.9	11442.4	13863.6	11435.8	11421	13899.7			1.98287	-78.531	2.02694	-118.782			201.55	8087.57	7635.04	8079.16	7634.99	8079.21		201.55	8121.26	7789.36	8074.95	7789.27	8075.04		201.55	9399.51	8926.6
532.5	12423.6	9393.27	12299.3	9388.1	9394.9	9388.09	12311.3		532.5	13028.8	10768.4	12940.6	10768.2	10768.5	10768.2	12941.1		532.5	14122.6	11439.6	14056.4	11435.3	11413.9	14103.5			1.98293	-76.8783	2.02688	-120.157			201.5	8133.4	7635.37	8126.44	7635.29	8126.52		201.5	8156.53	7789.76	8106.68	7789.63	8106.8		201.5	9486.75	8927.21
532.45	12612.8	9385.74	12455.9	9379.41	9388.88	9379.38	12471.7		532.45	13212.8	10762.6	13132.8	10762.4	10762.9	10762.4	13133.5		532.45	14301.9	11437.2	14248.5	11437	11406.4	14310			1.98298	-76.0918	2.02682	-121.657			201.45	8200.6	7635.7	8176.71	7635.59	8176.82		201.45	8202.68	7790.17	8140.29	7789.99	8140.46		201.45	9562.84	8927.92
532.4	12805.3	9377.95	12611.1	9370.21	9383.3	9370.17	12632		532.4	13424.3	10756.5	13332.4	10756.2	10757	10756.2	13333.5		532.4	14510.5	11435.3	14437	11442	11398.3	14517.6			1.98304	-77.0472	2.02675	-124.532			201.4	8253.59	7636.04	8229.85	7635.89	8230		201.4	8250.5	7790.6	8175.63	7790.36	8175.87		201.4	9616.48	8928.75
532.35	13010.5	9369.97	12763.6	9360.56	9378.51	9360.49	12791.2		532.35	13643.4	10750.1	13538.1	10749.6	10751	10749.6	13539.9		532.35	14711	11433.9	14618.8	11451.4	11389.8	14724.4			1.9831	-75.7896	2.02669	-126.032			201.35	8288.78	7636.4	8285.67	7636.18	8285.88		201.35	8284.75	7791.05	8212.5	7790.72	8212.84		201.35	9663.81	8929.73
532.3	13211.3	9361.88	12912.2	9350.47	9374.88	9350.34	12948.4		532.3	13805.9	10743.2	13748.2	10742.6	10744.9	10742.6	13751.1		532.3	14939.6	11433.2	14790.6	11466.9	11380.8	14929.1			1.98316	-77.2999	2.02663	-128.407			201.3	8332.4	7636.78	8343.93	7636.48	8344.23		201.3	8314.6	7791.54	8250.66	7791.08	8251.11		201.3	9703.29	8930.9
532.25	13340.8	9353.7	13055.3	9339.95	9372.89	9339.72	13102.7		532.25	13966.5	10736	13961.1	10735.2	10738.9	10735.2	13965.6		532.25	15176.3	11433.4	14949	11490.6	11371.2	15130.7			1.98322	-79.0726	2.02657	-128.407			201.25	8392.21	7637.19	8404.32	7636.78	8404.74		201.25	8342.54	7792.07	8289.77	7791.44	8290.4		201.25	9728.26	8932.32
532.2	13433.1	9345.54	13191.5	9329.02	9373.12	9328.64	13253.3		532.2	14169.8	10728.3	14174.6	10727.3	10733.4	10727.3	14181.7		532.2	15376.5	11434.7	15090.9	11525.4	11361.1	15328.7			1.98328	-77.3235	2.02651	-130.657			201.2	8467.25	7637.65	8466.47	7637.08	8467.04		201.2	8391.67	7792.66	8329.48	7791.81	8330.33		201.2	9748.25	8934.04
532.15	13587.1	9337.5	13319.5	9317.76	9376.33	9317.14	13399.7		532.15	14363.5	10720.4	14386.5	10719.1	10728.8	10719	14397.7		532.15	15552.8	11437.1	15213	11574.5	11350.4	15523.8			1.98334	-77.5967	2.02645	-130.657			201.15	8540.92	7638.16	8529.9	7637.38	8530.68		201.15	8433.57	7793.32	8369.35	7792.17	8370.5		201.15	9780.3	8936.13
532.1	13758	9329.69	13437.7	9306.27	9383.41	9305.23	13541.4		532.1	14514.7	10712.1	14594.5	10710.4	10725.7	10710.3	14611.9		532.1	15768.2	11441	15312.5	11642.2	11339.1	15717.5			1.98339	-78.183	2.02638	-126.157			201.1	8609.54	7638.74	8594.1	7637.68	8595.16		201.1	8466.55	7794.08	8408.92	7792.53	8410.47		201.1	9832.43	8938.68
532.05	13882.1	9322.25	13544.9	9294.64	9395.41	9292.95	13678.3		532.05	14661.6	10703.6	14795.9	10701.4	10725.3	10701.2	14822.6		532.05	16009.4	11446.5	15386.9	11733.8	11327.2	15912.9			1.98345	-78.3681	2.02632	-125.282			201.05	8681.93	7639.42	8658.47	7637.97	8659.92		201.05	8488.82	7794.97	8447.67	7792.89	8449.74		201.05	9877.35	8941.79
532	13967	9315.32	13639.6	9283.04	9413.56	9280.33	13810.5		532	14803.7	10694.9	14988	10692	10728.8	10691.7	15028.6		532	16271.2	11454	15434.3	11855.4	11314.6	16114.4			1.98351	-75.3113	2.02626	-122.907			201	8760.53	7640.22	8722.37	7638.27	8724.32		201	8518.75	7796.01	8485.05	7793.26	8487.81		201	9913.38	8945.6
531.95	14052	9309.04	13720.7	9271.71	9439.3	9267.38	13938.6		531.95	14937.6	10685.9	15168	10682.2	10738.2	10681.8	15229.1		531.95	16535.5	11463.7	15453.1	12014.4	11301.4	16328.4			1.98357	-78.0967	2.0262	-120.657			200.95	8833.87	7641.18	8785.08	7638.57	8787.69		200.95	8542.92	7797.27	8520.49	7793.62	8524.14		200.95	9945.66	8950.24
531.9	14170.9	9303.57	13787	9260.93	9474.21	9254.12	14063.4		531.9	15098.5	10676.8	15333.2	10672.2	10756.1	10671.4	15424.1		531.9	16807.4	11475.8	15442.6	12219.7	11287.5	16563.2			1.98363	-79.0726	2.02614	-119.157			200.9	8900.47	7642.35	8845.86	7638.87	8849.34		200.9	8583.11	7798.78	8553.42	7793.98	8558.22		200.9	9980.66	8955.87
531.85	14272.9	9299.07	13837.7	9251.16	9520.1	9240.55	14186.4		531.85	15328.1	10667.5	15480.8	10662	10785.9	10660.5	15614.7		531.85	17109.7	11490.6	15402.7	12481.1	11272.8	16828.9			1.98369	-78.0316	2.02608	-117.782			200.85	8981.56	7643.79	8903.92	7639.17	8908.54		200.85	8618.13	7800.62	8583.28	7794.34	8589.56		200.85	10012.7	8962.71
531.8	14319.5	9295.73	13871.9	9243.02	9578.93	9226.68	14309.5		531.8	15587.5	10658.1	15608.3	10651.6	10832.4	10649.1	15803.1		531.8	17439	11508.5	15333.9	12809.8	11257.2	17137.7			1.98375	-79.9864	2.02601	-115.782			200.8	9047.85	7645.56	8958.49	7639.47	8964.58		200.8	8660.36	7802.88	8609.52	7794.71	8617.69		200.8	10038.2	8970.96
531.75	14390.2	9293.72	13888.9	9237.37	9652.78	9212.49	14435.3		531.75	15874.8	10648.8	15713.4	10641.4	10901.4	10637.2	15993.5		531.75	17785.2	11529.5	15237.2	13218.1	11240.6	17503.6			1.9838	-78.5798	2.02595	-116.907			200.75	9096.45	7647.76	9008.78	7639.76	9016.77		200.75	8701.38	7805.64	8631.67	7795.07	8642.24		200.75	10066.4	8980.88
531.7	14512.2	9293.22	13888.5	9235.41	9743.79	9197.96	14567		531.7	16107.2	10639.5	15794.2	10631.7	11000.6	10624.7	16191.9		531.7	18192.6	11554	15114.5	13719.3	11223	17941.8			1.98386	-78.4327	2.02589	-115.407			200.7	9140.8	7650.49	9054.04	7640.06	9064.46		200.7	8729.91	7809.03	8649.29	7795.43	8662.89		200.7	10083.4	8992.76
531.65	14653.1	9294.42	13870.3	9238.77	9854.11	9183.05	14708.5		531.65	16379.9	10630.3	15848.8	10622.9	11139.2	10611.5	16406.7		531.65	18696.8	11582.1	14967.9	14327.1	11204.1	18468.8			1.98392	-78.8084	2.02583	-116.032			200.65	9172.7	7653.89	9093.56	7640.36	9107.09		200.65	8743.36	7813.2	8662.04	7795.79	8679.44		200.65	10076.8	9006.9
531.6	14819.4	9297.51	13834.4	9249.68	9985.77	9167.7	14864.3		531.6	16685.2	10621.4	15876	10615.9	11328.3	10597.5	16648.9		531.6	19302.3	11614	14799.9	15054.9	11183.8	19101.2			1.98398	-79.3778	2.02577	-113.907			200.6	9195.83	7658.12	9126.71	7640.66	9144.17		200.6	8760.09	7818.3	8669.67	7796.16	8691.81		200.6	10059.7	9023.67
531.55	15012.9	9302.69	13781	9271.12	10140.6	9151.86	15039.8		531.55	17022.2	10612.8	15875	10611.8	11580.9	10582.7	16932.2		531.55	19997.2	11649.8	14613.4	15915.6	11161.7	19855.3			1.98404	-77.4079	2.0257	-111.157			200.55	9213.6	7663.36	9152.94	7640.96	9175.34		200.55	8774.01	7824.54	8672.02	7796.52	8700.04		200.55	10039.5	9043.42
531.5	15237.6	9310.17	13710.4	9306.98	10319.9	9135.46	15241		531.5	17453.7	10604.6	15845.5	10612.2	11911.6	10567	17272.9		531.5	20826.1	11689.5	14411.3	16919.9	11137.7	20745.4			1.9841	-79.113	2.02564	-110.032			200.5	9225.87	7669.84	9171.81	7641.26	9200.4		200.5	8791	7832.13	8669.06	7796.88	8704.31		200.5	10023.7	9066.57
531.45	15511.7	9320.15	13623.2	9362.29	10524.5	9118.4	15475		531.45	17938.1	10597.1	15787.5	10619.7	12336	10550.2	17689.7		531.45	21818.1	11733	14196.6	18075.8	11111.3	21782.9			1.98416	-81.6071	2.02558	-109.282			200.45	9250.94	7677.83	9183	7641.56	9219.28		200.45	8803.6	7841.34	8660.86	7797.24	8704.96		200.45	10004.6	9093.53
531.4	15790.3	9332.82	13520.3	9443.46	10754.4	9100.59	15749.2		531.4	18508.8	10590.4	15701.7	10637.4	12870.1	10532.2	18203		531.4	22968.4	11780.3	13972.3	19386.7	11082.2	22974.8			1.98421	-79.6058	2.02552	-110.782			200.4	9273.18	7687.64	9186.31	7641.85	9232.09		200.4	8819.27	7852.47	8647.58	7797.61	8702.44		200.4	9975.32	9124.74
531.35	16095.5	9348.42	13402.5	9558.45	11008.6	9081.95	16072.1		531.35	19175.7	10584.6	15589	10669.7	13528.6	10512.8	18833.6		531.35	24320.1	11831.1	13740.9	20850.3	11050.1	24322.2			1.98427	-78.9056	2.02546	-110.532			200.35	9276.52	7699.61	9181.7	7642.15	9239.15		200.35	8816.97	7865.82	8629.52	7797.97	8697.37		200.35	9940.83	9160.63
531.3	16479.1	9367.11	13270.9	9716.96	11284.8	9062.33	16452.7		531.3	19882	10580	15450.9	10722.3	14323.4	10491.7	19601.5		531.3	25875.5	11885.3	13505.3	22456.8	11014.6	25818.3			1.98433	-79.8881	2.0254	-110.407			200.3	9279.78	7714.15	9169.24	7642.45	9240.94		200.3	8796.61	7881.77	8607.02	7798.33	8690.47		200.3	9903.27	9201.63
531.25	16882.6	9389.05	13126.5	9930.53	11579.3	9041.58	16900.6		531.25	20726.4	10576.7	15289	10802.6	15261.3	10468.7	20523.5		531.25	27566.8	11942.5	13267.6	24187.9	10975.3	27447.4			1.98439	-79.8977	2.02533	-109.782			200.25	9279.35	7731.72	9149.17	7642.75	9238.15		200.25	8775.08	7900.71	8580.55	7798.69	8682.57		200.25	9870.66	9248.13
531.2	17341.7	9414.35	12970.6	10212.6	11886.7	9019.51	17425.7		531.2	21746.8	10575	15105.4	10919.9	16341.4	10443.6	21610.9		531.2	29333.1	12002.4	13029.9	26015.3	10932	29183.5			1.98445	-78.9496	2.02527	-108.907			200.2	9287.38	7752.84	9121.83	7643.05	9231.62		200.2	8760.99	7923.06	8550.6	7799.06	8674.61		200.2	9856.94	9300.49
531.15	17949.8	9443.09	12804.5	10578.2	12200.3	8995.91	18038.4		531.15	22929.4	10575.1	14902.3	11085.2	17552.3	10416	22866.7		531.15	31124.4	12064.6	12794.1	27900.4	10884.6	30989.9			1.98451	-80.6028	2.02521	-105.532			200.15	9286.42	7778.04	9087.7	7643.35	9222.4		200.15	8750.88	7949.26	8517.71	7799.42	8667.55		200.15	9872.34	9358.98
531.1	18680.5	9475.29	12629.2	11044	12511.6	8970.51	18748.5		531.1	24216	10577.3	14682	11311.5	18869.6	10385.7	24283.3		531.1	32890.2	12128.8	12561.7	29794.4	10832.9	32819.2			1.98457	-79.6366	2.02515	-105.657			200.1	9258.24	7807.95	9047.34	7643.64	9211.65		200.1	8733.06	7979.75	8482.46	7799.78	8662.43		200.1	9908.71	9423.81
531.05	19532.1	9510.87	12445.9	11627.2	12810.8	8943.01	19565.7		531.05	25669.3	10582.1	14447.2	11613.5	20254.4	10352.5	25839.9		531.05	34627.8	12194.5	12334	31639.6	10776.9	34614.4			1.98463	-79.826	2.02509	-103.407			200.05	9220.95	7843.22	9001.41	7643.94	9200.68		200.05	8717.66	8015	8445.41	7800.14	8660.27		200.05	9952.39	9495.03
531	20518.9	9549.7	12255.8	12344.6	13087.3	8913.07	20498.1		531	27277.8	10589.8	14200.1	12006.7	21652.6	10315.9	27501.4		531	36275.8	12261.3	12112	33371.6	10716.7	36311.4			1.98468	-81.5516	2.02503	-103.407			200	9187.11	7884.5	8950.62	7644.24	9190.88		200	8708.04	8055.44	8407.13	7800.5	8662.06		200	10005.2	9572.56
530.95	21659.4	9591.6	12059.9	13211.6	13329.9	8880.37	21551.9		530.95	28944.2	10600.9	13943.5	12506.3	22996.7	10276	29219.5		530.95	37779.3	12328.6	11896.8	34922.6	10652.7	37842.7			1.98474	-80.6264	2.02496	-105.907			199.95	9157.47	7932.5	8895.74	7644.54	9183.7		199.95	8716.41	8101.47	8368.16	7800.87	8668.76		199.95	10061.4	9656.14
530.9	22992.9	9636.31	11859.2	14240.3	13527.8	8844.55	22729.9		530.9	30613.5	10615.9	13679.7	13125.8	24210.6	10232.4	30934.8		530.9	39115.2	12396.1	11689.1	36226.1	10585.2	39140.8			1.9848	-82.3628	2.0249	-104.907			199.9	9128.51	7987.9	8837.55	7644.84	9180.61		199.9	8745.56	8153.42	8329.01	7801.23	8681.2		199.9	10115.4	9745.32
530.85	24475.2	9683.54	11654.7	15436.8	13671.2	8805.32	24030.3		530.85	32249.2	10635.6	13411.2	13874.9	25215.6	10185.4	32581.2		530.85	40146.1	12463.2	11489.7	37221.3	10514.8	40144.5			1.98486	-82.5589	2.02484	-106.657			199.85	9123.95	8051.35	8776.84	7645.14	9183.05		199.85	8772.78	8211.55	8290.14	7801.59	8700.1		199.85	10170.7	9839.4
530.8	26006.8	9732.98	11447.2	16799.6	13752	8762.42	25444.6		530.8	33840.9	10660.5	13140.4	14756.4	25939.3	10134.9	34092.1		530.8	40793.9	12529.2	11298.9	37858.8	10442.1	40802.8			1.98492	-80.9165	2.02478	-106.782			199.8	9133.4	8123.44	8714.37	7645.43	9192.38		199.8	8807.77	8276	8251.96	7801.95	8726		199.8	10237.7	9937.44
530.75	27600.2	9784.25	11237.8	18316.4	13764.5	8715.65	26956		530.75	35276.2	10691.6	12869.6	15763.6	26324.8	10081.1	35406.2		530.75	41067.6	12593.5	11117.4	38104.7	10367.7	41080.1			1.98498	-82.3592	2.02472	-107.782			199.75	9160.36	8204.66	8650.9	7645.73	9209.83		199.75	8848.57	8346.75	8214.82	7802.32	8759.26		199.75	10313.8	10038.3
530.7	29218.7	9836.96	11027.2	19961.7	13705.9	8664.9	28537.1		530.7	36452.7	10729.5	12600.8	16877.1	26338.8	10024.6	36472.6		530.7	40965.1	12655.3	10945.4	37943.6	10292.5	40959.4			1.98504	-81.788	2.02466	-108.032			199.7	9195.74	8295.38	8587.1	7646.03	9236.46		199.7	8892.7	8423.61	8179.03	7802.68	8799.96		199.7	10387.6	10140.4
530.65	30763.3	9890.68	10816.3	21695.6	13576.6	8610.14	30148.7		530.65	37287.9	10775.2	12336.1	18062.9	25976.2	9965.63	37253.5		530.65	40571.5	12713.9	10783.3	37380.8	10217.2	40443.6			1.98509	-81.0552	2.02459	-108.282			199.65	9250.54	8395.77	8523.63	7646.33	9273.07		199.65	8938.02	8506.17	8144.83	7803.04	8847.96		199.65	10465	10242.2
530.6	32237.2	9944.97	10605.9	23462.9	13379.9	8551.47	31739.3		530.6	37797.7	10829.2	12077.3	19271.4	25261.2	9904.94	37724.3		530.6	39861.6	12768.3	10631.5	36441.2	10142.7	39555.6			1.98515	-82.6246	2.02453	-103.907			199.6	9338.38	8505.74	8461.06	7646.63	9320.18		199.6	8981.58	8593.77	8112.41	7803.4	8902.77		199.6	10542.5	10341.7
530.55	33615.1	9999.41	10396.8	25194.2	13122.3	8489.11	33245.4		530.55	37911.9	10892.2	11826.3	20438.8	24243.6	9843.17	37871.3		530.55	38774.1	12817.8	10490	35167.3	10069.9	38335.4			1.98521	-81.659	2.02447	-105.407			199.55	9428.9	8624.97	8399.89	7646.93	9377.94		199.55	9015.84	8685.5	8081.9	7803.77	8963.63		199.55	10620.1	10437
530.5	34811.4	10053.5	10190	26809.5	12812.3	8423.4	34595.1		530.5	37677.3	10964.4	11584.4	21491.2	22992	9781.02	37688.9		530.5	37359.9	12861.3	10359	33615.3	9999.47	36836.8			1.98527	-83.1277	2.02441	-102.282			199.5	9507.45	8752.77	8340.58	7647.22	9446.12		199.5	9051.85	8780.16	8053.39	7804.13	9029.43		199.5	10705.1	10525.9
530.45	35787.7	10106.8	9986.25	28223.2	12460.2	8354.8	35712.1		530.45	37021.3	11046	11353	22352.2	21584.3	9719.27	37177.7		530.45	35632.8	12897.8	10238.6	31850.1	9932.17	35122.2			1.98533	-81.3773	2.02435	-103.157			199.45	9590.17	8888.07	8283.47	7647.52	9524.02		199.45	9090.78	8876.29	8026.94	7804.49	9098.74		199.45	10791	10606.2
530.4	36476	10158.8	9786.5	29352.1	12077.2	8283.89	36522.9		530.4	36021.6	11136.5	11133.3	22951.5	20099.4	9658.64	36344.9		530.4	33661.8	12926.2	10128.6	29940.2	9868.54	33257.9			1.98539	-81.2651	2.02429	-103.157			199.4	9666.8	9029.44	8228.87	7647.82	9610.48		199.4	9155.27	8972.14	8002.54	7804.85	9169.83		199.4	10846.6	10675.9
530.35	36831.2	10208.9	9591.65	30123.3	11674.8	8211.35	36964.6		530.35	34769.6	11235.4	10926	23235.5	18609.2	9599.79	35206.7		530.35	31589	12945.3	10028.8	27953.2	9809	31309.3			1.98545	-81.5184	2.02423	-104.532			199.35	9748.43	9174.97	8177	7648.12	9703.85		199.35	9213.73	9065.77	7980.18	7805.22	9240.74		199.35	10881.4	10733.2
530.3	36839.1	10256.6	9402.59	30483.1	11263.8	8137.95	36992.3		530.3	33249	11341.3	10731.7	23175.2	17173.4	9543.31	33791.7		530.3	29501.1	12954.3	9938.91	25951.3	9753.88	29336.8			1.98551	-81.0576	2.02416	-105.657			199.3	9851.96	9322.38	8128.04	7648.42	9802		199.3	9294.51	9155.04	7959.82	7805.58	9309.27		199.3	10914.2	10776.4
530.25	36470.5	10301.4	9220.21	30403.5	10854.2	8064.5	36585.8		530.25	31586.6	11452.7	10551	22771.5	15836.8	9489.71	32142.8		530.25	27462.4	12952.2	9858.48	23989	9703.38	27392.9			1.98556	-83.5113	2.0241	-106.532			199.25	9951.43	9468.99	8082.08	7648.72	9902.35		199.25	9382.01	9237.73	7941.37	7805.94	9373.16		199.25	10928.4	10804.2
530.2	35706	10342.4	9045.35	29885.6	10454.8	7991.84	35752.7		530.2	29856.4	11567.3	10383.8	22054.9	14629.5	9439.42	30317.2		530.2	25516.7	12938.1	9787.03	22110.7	9657.54	25520.7			1.98562	-83.2893	2.02404	-107.907			199.2	10035.7	9611.76	8039.18	7649.01	10001.9		199.2	9460.4	9311.63	7924.75	7806.3	9430.08		199.2	10924	10816
530.15	34589.4	10379.2	8878.79	28960.1	10072.7	7920.83	34528.3		530.15	28071.8	11682.6	10230.2	21080.5	13567.2	9392.68	28382.5		530.15	23707.4	12911.5	9723.97	20350.3	9616.31	23753.1			1.98568	-84.3237	2.02398	-107.657			199.15	10123.7	9747.46	7999.36	7649.31	10097.5		199.15	9535.12	9374.63	7909.86	7806.67	9477.82		199.15	10902.1	10811.2
530.1	33182.5	10410.9	8721.21	27682.9	9713.45	7852.29	32971.5		530.1	26196.7	11795.7	10090	19919.6	12654.5	9349.66	26410.7		530.1	21986	12871.8	9668.64	18731.3	9579.48	22112.9			1.98574	-83.2688	2.02392	-109.782			199.1	10227.7	9872.69	7962.58	7649.61	10185.7		199.1	9588.39	9424.83	7896.59	7807.03	9514.39		199.1	10859.4	10790.1
530.05	31525.2	10436.7	8573.18	26128.5	9380.94	7786.93	31158.5		530.05	24385.8	11903.3	9962.61	18649.6	11886.9	9310.44	24471		530.05	20389.4	12818.9	9620.3	17267.8	9546.76	20613.5			1.9858	-84.2628	2.02386	-110.782			199.05	10324.6	9984.1	7928.77	7649.91	10263		199.05	9617.31	9460.66	7884.83	7807.39	9538.1		199.05	10812.7	10753.4
530	29636.7	10455.9	8435.11	24381.6	9077.66	7725.36	29174.2		530	22717.8	12002.1	9847.64	17344.8	11253.8	9274.99	22623.4		530	18948.2	12752.8	9578.23	15965.4	9517.82	19260.8			1.98586	-83.9654	2.02379	-112.032			199	10402.5	10078.5	7897.84	7650.21	10326.1		199	9624.46	9480.97	7874.46	7807.75	9547.68		199	10755.9	10702
529.95	27586.1	10467.7	8307.24	22528.7	8804.77	7668.08	27104.2		529.95	21136.2	12088.7	9744.38	16069.4	10741.1	9243.19	20914		529.95	17704.7	12673.8	9541.74	14823.2	9492.31	18054.1			1.98592	-84.3575	2.02373	-110.282			198.95	10453.9	10153.1	7869.69	7650.51	10372.3		198.95	9616.32	9485.1	7865.37	7808.12	9542.36		198.95	10677.3	10637.5
529.9	25510	10471.2	8189.66	20650.2	8562.31	7615.42	25027.1		529.9	19620.7	12159.9	9652.13	14873.1	10332.7	9214.89	19373.2		529.9	16706.5	12582.4	9510.17	13834.9	9469.89	16987.7			1.98598	-84.1615	2.02367	-115.657			198.9	10473.7	10205.5	7844.17	7650.8	10398.8		198.9	9570.57	9472.93	7857.44	7808.48	9521.89		198.9	10590.1	10561.6
529.85	23471.9	10465.6	8082.26	18815.6	8349.43	7567.54	23010.3		529.85	18233.6	12213	9570.11	13789.8	10012.5	9189.87	18015.8		529.85	15855.7	12479.6	9482.94	12990.7	9450.23	16052.8			1.98603	-85.5228	2.02361	-115.282			198.85	10462.6	10234.1	7821.14	7651.1	10404.1		198.85	9504.13	9444.87	7850.56	7808.84	9486.58		198.85	10506.5	10476.4
529.8	21490.4	10450.2	7984.82	17079.7	8164.62	7524.51	21105.9		529.8	17029.8	12245.5	9497.48	12838.7	9764.95	9167.86	16843		529.8	15070.1	12366.4	9459.45	12278.1	9433	15238			1.98609	-85.0855	2.02355	-119.032			198.8	10424	10237.9	7800.44	7651.4	10386.9		198.8	9424.86	9401.85	7844.62	7809.2	9437.26		198.8	10424.3	10384
529.75	19651.1	10424.6	7896.94	15482.1	8005.89	7486.24	19350.8		529.75	15943.9	12255.4	9433.4	12026.2	9576.08	9148.55	15845.5		529.75	14355.5	12244.1	9439.16	11683.4	9417.87	14530.9			1.98615	-85.4685	2.02349	-116.907			198.75	10362.8	10216.8	7781.93	7651.7	10347		198.75	9337.68	9345.26	7839.52	7809.57	9375.22		198.75	10338.2	10286.5
529.7	17968.2	10388.1	7818.12	14047.3	7870.88	7452.51	17766.8		529.7	15039.4	12241.8	9377.05	11349	9433.68	9131.66	15006.6		529.7	13708.4	12113.9	9421.6	11192.4	9404.52	13918.9			1.98621	-85.6905	2.02342	-120.907			198.7	10266.5	10171.5	7765.43	7652	10284.9		198.7	9267.91	9276.86	7835.18	7809.93	9302.11		198.7	10254.4	10185.9
529.65	16416.1	10340.6	7747.74	12786.8	7757.09	7423	16363.2		529.65	14279.1	12204.3	9327.65	10797.2	9327.42	9116.9	14305.8		529.65	13225.1	11977.5	9406.34	10791.2	9392.69	13389.7			1.98627	-84.7881	2.02336	-120.157			198.65	10156.7	10103.6	7750.79	7652.3	10202.1		198.65	9187.9	9198.67	7831.5	7810.29	9219.88		198.65	10171.5	10084.3
529.6	15078.4	10282	7685.14	11701.4	7661.99	7397.35	15138.4		529.6	13659.7	12143.1	9284.43	10356.9	9248.79	9104	13721.2		529.6	12838.7	11836.2	9393.05	10466.6	9382.18	12931.5			1.98633	-86.094	2.0233	-118.782			198.6	10039.8	10015.1	7737.85	7652.59	10100.3		198.6	9109.48	9112.88	7828.4	7810.65	9130.64		198.6	10076.5	9983.46
529.55	13985.4	10212.5	7629.63	10783.8	7583.12	7375.15	14083.6		529.55	13120.1	12059.4	9246.69	10012.1	9190.95	9092.68	13231.2		529.55	12479.4	11691.8	9381.42	10206.4	9372.81	12534			1.98639	-86.2098	2.02324	-118.032			198.55	9907.16	9908.7	7726.47	7652.89	9982.28		198.55	9039.17	9021.72	7825.82	7811.01	9036.53		198.55	9992.63	9884.8
529.5	13042.6	10132.4	7580.51	10021.3	7518.13	7355.98	13184.5		529.5	12679.3	11955.1	9213.78	9747.09	9148.55	9082.73	12816.3		529.5	12187	11545.6	9371.21	9999.71	9364.41	12187.7			1.98645	-86.1688	2.02318	-117.032			198.5	9764.47	9787.61	7716.49	7653.19	9850.91		198.5	8966.49	8927.37	7823.68	7811.38	8939.67		198.5	9923.42	9789.68
529.45	12235.5	10042.5	7537.1	9397.74	7464.87	7339.44	12423.9		529.45	12284.1	11832.3	9185.11	9546.66	9117.44	9073.93	12459.7		529.45	11960.6	11399.2	9362.2	9836.9	9356.85	11884.6			1.9865	-86.4571	2.02312	-117.032			198.45	9616.59	9655.11	7707.79	7653.49	9709.4		198.45	8884.25	8831.86	7821.93	7811.74	8842.05		198.45	9855.22	9699.13
529.4	11583.7	9943.57	7498.77	8895.32	7421.42	7325.13	11783.7		529.4	11913.4	11693.9	9160.13	9397.41	9094.48	9066.1	12147.6		529.4	11739.6	11253.9	9354.18	9709.65	9349.99	11617.7			1.98656	-85.7441	2.02306	-118.532			198.4	9471.93	9514.58	7700.22	7653.79	9561.01		198.4	8806.06	8737.05	7820.51	7812.1	8745.46		198.4	9764.21	9613.93
529.35	11058.6	9836.54	7464.9	8496.21	7386.04	7312.7	11245.6		529.35	11627.1	11542.9	9138.38	9287.83	9077.36	9059.09	11869.2		529.35	11528.7	11110.9	9347.03	9610.95	9343.76	11381.3			1.98662	-86.5276	2.02299	-116.407			198.35	9356.7	9369.33	7693.67	7654.09	9408.92		198.35	8722.07	8644.52	7819.38	7812.46	8651.44		198.35	9676.41	9534.63
529.3	10620.9	9722.58	7434.95	8183.37	7357.26	7301.83	10792.7		529.3	11377.8	11382.6	9119.43	9208.37	9064.38	9052.77	11616.4		529.3	11333.5	10971.3	9340.62	9534.91	9338.08	11170.6			1.98668	-84.3919	2.02293	-114.907			198.3	9266.78	9222.45	7688.04	7654.38	9256.11		198.3	8647.68	8555.61	7818.49	7812.83	8561.28		198.3	9607.61	9461.56
529.25	10264.3	9602.97	7408.44	7941.23	7333.84	7292.27	10409.7		529.25	11168.8	11216	9102.93	9151.33	9054.33	9047.05	11383.4		529.25	11136.6	10836.1	9334.86	9476.67	9332.89	10981.8			1.98674	-87.1356	2.02287	-111.282			198.25	9163.24	9076.74	7683.2	7654.68	9105.26		198.25	8576.15	8471.36	7817.82	7813.19	8475.98		198.25	9533.47	9394.88
529.2	9968.07	9479.03	7384.97	7756.02	7314.75	7283.8	10083.4		529.2	11022.6	11046.3	9088.54	9110.71	9046.35	9041.84	11166.3		529.2	10956.3	10706	9329.64	9432.27	9328.12	10811.6			1.9868	-86.0336	2.02281	-107.907			198.2	9032.11	8934.59	7679.08	7654.98	8958.69		198.2	8506.49	8392.53	7817.32	7813.55	8396.3		198.2	9463.71	9334.57
529.15	9701.4	9352.09	7364.17	7615.93	7299.11	7276.25	9802.54		529.15	10891.7	10876.3	9075.98	9081.89	9039.82	9037.07	10962.8		529.15	10827.6	10581.7	9324.92	9398.56	9323.75	10657.7			1.98686	-87.9656	2.02275	-109.157			198.15	8907.96	8798.02	7675.58	7655.28	8818.32		198.15	8439.53	8319.65	7816.97	7813.91	8322.7		198.15	9409.58	9280.49
529.1	9475.13	9223.48	7345.72	7511.03	7286.24	7269.48	9558.02		529.1	10750.3	10708.7	9064.99	9061.4	9034.33	9032.67	10771.4		529.1	10717.1	10463.8	9320.64	9373.03	9319.75	10517.9			1.98692	-87.3992	2.02269	-106.657			198.1	8815.45	8668.59	7672.63	7655.58	8685.64		198.1	8379.83	8253.01	7816.75	7814.28	8255.48		198.1	9357.27	9232.37
529.05	9266.42	9094.48	7329.34	7433.2	7275.57	7263.38	9342.46		529.05	10616.9	10545.5	9055.35	9046.74	9029.57	9028.59	10591.4		529.05	10618.6	10352.5	9316.76	9353.71	9316.08	10390.8			1.98698	-85.2375	2.02262	-106.032			198.05	8720.14	8547.47	7670.16	7655.88	8561.75		198.05	8336.35	8192.7	7816.63	7814.64	8194.68		198.05	9320.67	9189.91
529	9065.76	8966.29	7314.81	7375.89	7266.65	7257.85	9150.09		529	10533.9	10388.7	9046.89	9036.09	9025.36	9024.78	10422.7		529	10524.3	10248.1	9313.22	9339.07	9312.71	10275			1.98703	-89.1616	2.02256	-104.032			198	8608.43	8435.44	7668.1	7656.17	8447.37		198	8301.78	8138.64	7816.6	7815	8140.24		198	9292.45	9152.7
528.95	8883.13	8840.01	7301.91	7333.96	7259.14	7252.84	8976.5		528.95	10458.1	10239.7	9039.43	9028.17	9021.57	9021.24	10265.2		528.95	10413.2	10150.7	9310.01	9327.93	9309.62	10169.4			1.98709	-88.9282	2.0225	-102.782			197.95	8486.65	8332.95	7666.4	7656.47	8342.88		197.95	8265.56	8090.64	7816.64	7815.36	8091.92		197.95	9274.7	9120.35
528.9	8740.7	8716.61	7290.48	7303.4	7252.77	7248.29	8818.4		528.9	10346.9	10099.8	9032.89	9022.14	9018.14	9017.95	10119.1		528.9	10315.3	10060.4	9307.09	9319.4	9306.79	10073.3			1.98715	-88.4047	2.02244	-102.157			197.9	8377.51	8240.12	7665.02	7656.77	8248.36		197.9	8215.25	8048.4	7816.74	7815.73	8049.42		197.9	9267	9092.41
528.85	8622.71	8596.96	7280.35	7281.18	7247.32	7244.16	8673.35		528.85	10244.7	9969.53	9027.14	9017.41	9015.02	9014.92	9984.36		528.85	10223.6	9976.99	9304.43	9312.82	9304.21	9985.82			1.98721	-89.1749	2.02238	-100.782			197.85	8276.35	8156.85	7663.89	7657.07	8163.67		197.85	8173.48	8011.54	7816.9	7816.09	8012.34		197.85	9262.82	9068.46
528.8	8497.55	8481.79	7271.41	7265.02	7242.64	7240.42	8539.59		528.8	10135.9	9849.48	9022.09	9013.58	9012.17	9012.11	9860.98		528.8	10112.4	9900.35	9302	9307.67	9301.84	9906.35			1.98727	-87.6598	2.02232	-100.907			197.8	8184.51	8082.84	7663	7657.37	8088.47		197.8	8136.67	7979.63	7817.09	7816.45	7980.27		197.8	9248.72	9048.05
528.75	8368.54	8371.68	7263.53	7253.21	7238.59	7237.05	8415.84		528.75	9982.9	9739.77	9017.63	9010.36	9009.54	9009.51	9748.77		528.75	10012.8	9830.27	9299.79	9303.58	9299.67	9834.31			1.98733	-87.2394	2.02226	-99.532			197.75	8108	8017.61	7662.3	7657.67	8022.25		197.75	8104.65	7952.23	7817.32	7816.81	7952.73		197.75	9225.66	9030.79
528.7	8229.35	8267.06	7256.57	7244.49	7235.06	7234	8301.18		528.7	9872.22	9640.34	9013.69	9007.59	9007.12	9007.11	9647.42		528.7	9940.45	9766.47	9297.77	9300.29	9297.68	9769.17			1.98739	-88.8812	2.02219	-99.532			197.7	8056.58	7960.62	7661.77	7657.96	7964.42		197.7	8065.68	7928.89	7817.57	7817.18	7929.28		197.7	9205.13	9016.29
528.65	8102.64	8168.26	7250.43	7237.97	7231.96	7231.23	8194.91		528.65	9837.48	9550.92	9010.21	9005.16	9004.9	9004.89	9556.52		528.65	9930.54	9708.64	9295.92	9297.58	9295.86	9710.43			1.98745	-88.1604	2.02213	-99.407			197.65	8025.51	7911.21	7661.37	7658.26	7914.32		197.65	8015.33	7909.15	7817.85	7817.54	7909.46		197.65	9177.27	9004.19
528.6	8009.87	8075.48	7245.02	7233	7229.21	7228.72	8096.55		528.6	9793.74	9471.1	9007.12	9002.98	9002.84	9002.83	9475.54		528.6	9908.39	9656.45	9294.24	9295.32	9294.19	9657.63			1.9875	-91.0061	2.02207	-97.282			197.6	7998.08	7868.7	7661.1	7658.56	7871.24		197.6	7973.26	7892.6	7818.14	7817.9	7892.84		197.6	9129.31	8994.17
528.55	7958.07	7988.85	7240.26	7229.13	7226.78	7226.45	8005.68		528.55	9750	9400.35	9004.39	9001.02	9000.94	9000.94	9403.88		528.55	9850.83	9609.53	9292.69	9293.39	9292.66	9610.3			1.98756	-89.2672	2.02201	-97.282			197.55	7969.63	7832.42	7660.92	7658.86	7834.48		197.55	7948.25	7878.82	7818.45	7818.26	7879.01		197.55	9096.47	8985.92
528.5	7908.98	7908.38	7236.06	7226.06	7224.61	7224.39	7921.94		528.5	9721.5	9338.06	9001.95	8999.23	8999.19	8999.19	9340.87		528.5	9803.68	9567.5	9291.26	9291.71	9291.24	9568			1.98762	-89.3613	2.02195	-95.282			197.5	7951.31	7801.67	7660.83	7659.16	7803.34		197.5	7935.77	7867.43	7818.77	7818.63	7867.58		197.5	9088.57	8979.18
528.45	7843.34	7834	7232.37	7223.54	7222.67	7222.52	7845.01		528.45	9683.68	9283.56	8999.76	8997.57	8997.55	8997.55	9285.79		528.45	9764.04	9529.99	9289.93	9290.21	9289.91	9530.31			1.98768	-88.8154	2.02189	-95.407			197.45	7924.62	7775.8	7660.81	7659.46	7777.15		197.45	7931.32	7858.1	7819.1	7818.99	7858.22		197.45	9087.58	8973.72
528.4	7793.63	7765.56	7229.09	7221.42	7220.9	7220.8	7774.56		528.4	9602.2	9236.15	8997.76	8996.01	8996	8996	9237.92		528.4	9719.02	9496.63	9288.67	9288.84	9288.65	9496.83			1.98774	-91.453	2.02182	-92.657			197.4	7893.86	7754.19	7660.85	7659.75	7755.28		197.4	7942.71	7850.52	7819.44	7819.35	7850.61		197.4	9081.4	8969.33
528.35	7754.42	7702.87	7226.17	7219.58	7219.27	7219.21	7710.26		528.35	9549.06	9195.14	8995.93	8994.54	8994.53	8994.53	9196.54		528.35	9701.2	9467.07	9287.5	9287.6	9287.49	9467.2			1.9878	-90.339	2.02176	-91.532			197.35	7872.17	7736.28	7660.93	7660.05	7737.15		197.35	7959.25	7844.41	7819.78	7819.71	7844.48		197.35	9067.19	8965.84
528.3	7724.4	7645.68	7223.56	7217.94	7217.77	7217.72	7651.78		528.3	9533.91	9159.86	8994.24	8993.13	8993.13	8993.13	9160.97		528.3	9688.86	9440.99	9286.42	9286.48	9286.41	9441.07			1.98786	-91.5941	2.0217	-91.907			197.3	7850.6	7721.53	7661.05	7660.35	7722.23		197.3	7969.61	7839.54	7820.13	7820.07	7839.59		197.3	9044.93	8963.09
528.25	7692.46	7593.76	7221.23	7216.47	7216.37	7216.35	7598.8		528.25	9513.42	9129.66	8992.66	8991.79	8991.79	8991.79	9130.54		528.25	9655.58	9418.06	9285.43	9285.47	9285.42	9418.11			1.98792	-92.2389	2.02164	-90.032			197.25	7800.91	7709.47	7661.21	7660.65	7710.03		197.25	7979.38	7835.69	7820.48	7820.44	7835.73		197.25	9023.25	8960.95
528.2	7665.32	7546.81	7219.14	7215.14	7215.09	7215.07	7550.98		528.2	9512.13	9103.96	8991.2	8990.51	8990.51	8990.51	9104.65		528.2	9620.31	9397.97	9284.52	9284.54	9284.51	9398			1.98798	-92.178	2.02158	-89.532			197.2	7746.46	7699.7	7661.4	7660.95	7700.14		197.2	7995.54	7832.68	7820.83	7820.8	7832.71		197.2	9013.69	8959.31
528.15	7634.08	7504.54	7217.28	7213.93	7213.9	7213.89	7507.98		528.15	9532.61	9082.19	8989.84	8989.3	8989.3	8989.3	9082.73		528.15	9572.53	9380.41	9283.66	9283.68	9283.66	9380.43			1.98803	-91.6466	2.02152	-87.282			197.15	7719.62	7691.83	7661.6	7661.25	7692.18		197.15	7992.1	7830.37	7821.18	7821.16	7830.39		197.15	9019.08	8958.07
528.1	7589.83	7466.63	7215.62	7212.82	7212.81	7212.8	7469.48		528.1	9500.86	9063.81	8988.55	8988.13	8988.13	8988.13	9064.24		528.1	9525.62	9365.08	9282.84	9282.85	9282.84	9365.09			1.98809	-92.2956	2.02146	-87.407			197.1	7716.98	7685.55	7661.83	7661.54	7685.83		197.1	7980.39	7828.62	7821.54	7821.52	7828.64		197.1	9020	8957.16
528.05	7550.39	7432.76	7214.14	7211.82	7211.81	7211.8	7435.12		528.05	9440.1	9048.36	8987.33	8987	8987	8987	9048.69		528.05	9515.01	9351.74	9282.04	9282.05	9282.04	9351.75			1.98815	-93.2697	2.02139	-86.407			197.05	7718.91	7680.58	7662.07	7661.84	7680.8		197.05	7972.36	7827.32	7821.9	7821.89	7827.34		197.05	9015.13	8956.52
528	7510.32	7402.63	7212.82	7210.89	7210.89	7210.89	7404.58		528	9432.55	9035.43	8986.18	8985.92	8985.92	8985.92	9035.69		528	9559.64	9340.17	9281.28	9281.29	9281.28	9340.17			1.98821	-92.017	2.02133	-86.782			197	7717.52	7676.68	7662.32	7662.14	7676.86		197	7964.94	7826.39	7822.26	7822.25	7826.4		197	9007.04	8956.08
527.95	7466.18	7375.9	7211.64	7210.04	7210.04	7210.04	7377.51		527.95	9434.32	9024.67	8985.11	8984.91	8984.91	8984.91	9024.86		527.95	9606.83	9330.16	9280.56	9280.56	9280.56	9330.16			1.98827	-93.4296	2.02127	-86.282			196.95	7715.35	7673.67	7662.58	7662.44	7673.8		196.95	7949.16	7825.75	7822.62	7822.61	7825.76		196.95	8995.91	8955.82
527.9	7438.32	7352.28	7210.57	7209.26	7209.25	7209.25	7353.6		527.9	9380.68	9015.76	8984.15	8984	8984	8984	9015.91		527.9	9597.24	9321.53	9279.89	9279.89	9279.88	9321.54			1.98833	-93.4145	2.02121	-86.782			196.9	7723.3	7671.36	7662.85	7662.74	7671.46		196.9	7927.47	7825.34	7822.98	7822.97	7825.35		196.9	8989.2	8955.68
527.85	7442.79	7331.47	7209.6	7208.52	7208.52	7208.52	7332.56		527.85	9314.86	9008.45	8983.31	8983.19	8983.19	8983.19	9008.57		527.85	9551.34	9314.12	9279.25	9279.25	9279.25	9314.12			1.98839	-93.9772	2.02115	-89.532			196.85	7731.11	7669.62	7663.12	7663.04	7669.7		196.85	7902.84	7825.11	7823.34	7823.34	7825.11		196.85	8990.33	8955.65
527.8	7453.96	7313.19	7208.7	7207.81	7207.81	7207.81	7314.08		527.8	9232.72	9002.48	8982.58	8982.49	8982.49	8982.49	9002.57		527.8	9512.5	9307.75	9278.64	9278.65	9278.64	9307.75			1.98845	-92.5248	2.02109	-89.032			196.8	7727.23	7668.33	7663.4	7663.34	7668.4		196.8	7876.06	7825.02	7823.7	7823.7	7825.02		196.8	8992.23	8955.7
527.75	7454.04	7297.17	7207.86	7207.13	7207.13	7207.13	7297.9		527.75	9149.76	8997.61	8981.94	8981.87	8981.87	8981.87	8997.68		527.75	9461.69	9302.29	9278.07	9278.07	9278.07	9302.29			1.98851	-94.6485	2.02103	-88.157			196.75	7717.66	7667.41	7663.68	7663.63	7667.46		196.75	7867.14	7825.04	7824.06	7824.06	7825.04		196.75	8985.27	8955.81
527.7	7462.18	7283.17	7207.07	7206.48	7206.48	7206.48	7283.76		527.7	9093.28	8993.66	8981.37	8981.32	8981.32	8981.32	8993.71		527.7	9418.59	9297.64	9277.55	9277.55	9277.55	9297.64			1.98856	-96.3132	2.02096	-87.157			196.7	7708.22	7666.76	7663.97	7663.93	7666.8		196.7	7855.02	7825.15	7824.43	7824.42	7825.15		196.7	8986.42	8955.97
527.65	7467.7	7270.96	7206.32	7205.83	7205.83	7205.83	7271.44		527.65	9080.97	8990.44	8980.85	8980.81	8980.81	8980.81	8990.48		527.65	9413.07	9293.72	9277.1	9277.1	9277.1	9293.72			1.98862	-94.4863	2.0209	-88.907			196.65	7701.52	7666.35	7664.26	7664.23	7666.38		196.65	7871.12	7825.32	7824.79	7824.79	7825.32		196.65	8994.61	8956.16
527.6	7455.11	7260.33	7205.59	7205.2	7205.2	7205.19	7260.73		527.6	9110.56	8987.79	8980.35	8980.32	8980.32	8980.32	8987.82		527.6	9391.18	9290.42	9276.72	9276.72	9276.72	9290.42			1.98868	-94.1015	2.02084	-88.907			196.6	7683.72	7666.1	7664.55	7664.53	7666.12		196.6	7903.43	7825.53	7825.15	7825.15	7825.53		196.6	8998.16	8956.39
527.55	7430.93	7251.11	7204.89	7204.57	7204.57	7204.57	7251.43		527.55	9175.62	8985.59	8979.84	8979.82	8979.82	8979.82	8985.61		527.55	9369.87	9287.67	9276.41	9276.41	9276.41	9287.67			1.98874	-95.6287	2.02078	-88.282			196.55	7666.15	7665.99	7664.84	7664.83	7666.01		196.55	7919.16	7825.79	7825.51	7825.51	7825.79		196.55	9001.1	8956.64
527.5	7426.44	7243.12	7204.22	7203.96	7203.96	7203.96	7243.38		527.5	9248.64	8983.72	8979.3	8979.28	8979.28	8979.28	8983.73		527.5	9361.79	9285.37	9276.14	9276.14	9276.14	9285.37			1.9888	-96.35	2.02072	-90.907			196.5	7671.04	7665.98	7665.14	7665.13	7665.99		196.5	7930.47	7826.07	7825.87	7825.87	7826.08		196.5	9007.64	8956.9
527.45	7415.12	7236.23	7203.58	7203.37	7203.37	7203.37	7236.44		527.45	9317.32	8982.07	8978.69	8978.68	8978.68	8978.68	8982.09		527.45	9340.13	9283.44	9275.9	9275.9	9275.9	9283.44			1.98886	-97.5021	2.02066	-90.282			196.45	7684.61	7666.05	7665.43	7665.42	7666.06		196.45	7938.59	7826.38	7826.24	7826.24	7826.38		196.45	9016.68	8957.17
527.4	7394.58	7230.28	7202.96	7202.79	7202.79	7202.79	7230.45		527.4	9359.88	8980.61	8978.03	8978.02	8978.02	8978.02	8980.62		527.4	9318.17	9281.81	9275.66	9275.66	9275.66	9281.81			1.98892	-97.5588	2.0206	-90.032			196.4	7695.37	7666.17	7665.73	7665.72	7666.18		196.4	7945.29	7826.7	7826.6	7826.6	7826.7		196.4	9035.77	8957.46
527.35	7384.34	7225.17	7202.39	7202.25	7202.25	7202.25	7225.31		527.35	9376.59	8979.28	8977.33	8977.32	8977.32	8977.32	8979.29		527.35	9337.12	9280.42	9275.43	9275.43	9275.43	9280.42			1.98898	-97.1305	2.02053	-88.782			196.35	7720.9	7666.35	7666.03	7666.02	7666.35		196.35	7935.09	7827.03	7826.96	7826.96	7827.03		196.35	9043.25	8957.75
527.3	7399.11	7220.8	7201.85	7201.74	7201.74	7201.74	7220.91		527.3	9372.72	8978.08	8976.61	8976.61	8976.61	8976.61	8978.09		527.3	9374.74	9279.24	9275.2	9275.2	9275.2	9279.24			1.98904	-98.9159	2.02047	-88.532			196.3	7744.18	7666.55	7666.32	7666.32	7666.56		196.3	7919.84	7827.37	7827.32	7827.32	7827.37		196.3	9025.94	8958.04
527.25	7392.17	7217.07	7201.35	7201.27	7201.27	7201.27	7217.15		527.25	9312.49	8977.01	8975.91	8975.9	8975.9	8975.9	8977.02		527.25	9394.12	9278.22	9274.96	9274.96	9274.96	9278.22			1.98909	-96.7958	2.02041	-87.282			196.25	7742.8	7666.78	7666.62	7666.62	7666.79		196.25	7905.82	7827.72	7827.69	7827.69	7827.72		196.25	9002.63	8958.34
527.2	7361.08	7213.88	7200.89	7200.82	7200.82	7200.82	7213.95		527.2	9236.14	8976.07	8975.24	8975.24	8975.24	8975.24	8976.07		527.2	9399.92	9277.32	9274.69	9274.69	9274.69	9277.32			1.98915	-98.3157	2.02035	-88.032			196.2	7740.05	7667.03	7666.92	7666.92	7667.04		196.2	7887.3	7828.07	7828.05	7828.05	7828.07		196.2	8984.01	8958.64
527.15	7334.97	7211.17	7200.46	7200.41	7200.41	7200.41	7211.23		527.15	9175.41	8975.25	8974.63	8974.63	8974.63	8974.63	8975.25		527.15	9391.31	9276.49	9274.38	9274.38	9274.38	9276.49			1.98921	-98.1022	2.02029	-88.032			196.15	7741.64	7667.3	7667.22	7667.21	7667.3		196.15	7864.67	7828.43	7828.41	7828.41	7828.43		196.15	8971.56	8958.94
527.1	7313.59	7208.88	7200.08	7200.03	7200.03	7200.03	7208.92		527.1	9126.49	8974.53	8974.08	8974.08	8974.08	8974.08	8974.54		527.1	9395.43	9275.68	9273.99	9273.99	9273.99	9275.68			1.98927	-98.2639	2.02023	-88.907			196.1	7740.91	7667.57	7667.51	7667.51	7667.57		196.1	7833.43	7828.78	7828.77	7828.77	7828.78		196.1	8964.94	8959.25
527.05	7318.27	7206.95	7199.74	7199.71	7199.71	7199.71	7206.99		527.05	9085.9	8973.92	8973.58	8973.58	8973.58	8973.58	8973.92		527.05	9437.89	9274.87	9273.52	9273.52	9273.52	9274.87			1.98933	-98.0534	2.02017	-87.532			196.05	7734.29	7667.85	7667.81	7667.81	7667.85		196.05	7803.3	7829.14	7829.14	7829.14	7829.14		196.05	8970.19	8959.55
527	7302.86	7205.36	7199.47	7199.44	7199.44	7199.44	7205.39		527	9087.59	8973.38	8973.14	8973.14	8973.14	8973.14	8973.39		527	9515.07	9274.04	9272.97	9272.97	9272.97	9274.04			1.98939	-99.5631	2.02011	-91.032			196	7722.96	7668.14	7668.11	7668.11	7668.14		196	7792.29	7829.5	7829.5	7829.5	7829.5		196	8985.91	8959.86
																											1.98945	-100.965	2.02004	-92.657			195.95	7710.96	7668.43	7668.41	7668.41	7668.43		195.95	7800.8	7829.86	7829.86	7829.86	7829.86		195.95	9009.32	8960.17
																											1.98951	-101.41	2.01998	-91.657			195.9	7714.73	7668.72	7668.71	7668.71	7668.72		195.9	7821.33	7831.26	7831.26	7831.26	7831.26		195.9	9041.38	8960.47
																											1.98957	-101.494	2.01992	-92.157			195.85	7731.23	7669.01	7669	7669	7669.01		195.85	7837.88	7832.88	7832.88	7832.88	7832.88		195.85	9066.85	8960.78
																											1.98963	-100.339	2.01986	-91.032			195.8	7738.82	7669.31	7669.3	7669.3	7669.31		195.8	7849.45	7834.51	7834.51	7834.51	7834.51		195.8	9074.68	8961.09
																											1.98968	-101.449	2.0198	-89.782			195.75	7753.15	7669.6	7669.6	7669.6	7669.61		195.75	7865.59	7836.14	7836.14	7836.14	7836.14		195.75	9069.23	8961.4
																											1.98974	-100.856	2.01974	-90.407			195.7	7774.13	7669.9	7669.9	7669.9	7669.9		195.7	7877.24	7837.76	7837.76	7837.76	7837.76		195.7	9066.1	8961.7
																											1.9898	-102.118	2.01968	-89.907			195.65	7789.89	7670.2	7670.2	7670.2	7670.2		195.65	7907.24	7839.39	7839.39	7839.39	7839.39		195.65	9062.43	8962.01
																											1.98986	-104.078	2.01961	-89.407			195.6	7791.39	7670.5	7670.5	7670.5	7670.5		195.6	7942.36	7841.01	7841.01	7841.01	7841.01		195.6	9052.03	8962.32
																											1.98992	-105.659	2.01955	-91.532			195.55	7784.25	7670.79	7670.79	7670.79	7670.79		195.55	7953.43	7842.64	7842.64	7842.64	7842.64		195.55	9039.88	8962.63
																											1.98998	-105.228	2.01949	-89.532			195.5	7784.84	7671.09	7671.09	7671.09	7671.09		195.5	7956.45	7844.27	7844.27	7844.27	7844.27		195.5	9023.98	8962.94
																											1.99004	-103.003	2.01943	-94.032			195.45	7795.71	7671.39	7671.39	7671.39	7671.39		195.45	7956.02	7845.89	7845.89	7845.89	7845.89		195.45	9013.57	8963.24
																											1.9901	-103.631	2.01937	-94.157			195.4	7804.68	7671.69	7671.69	7671.69	7671.69		195.4	7949	7847.52	7847.52	7847.52	7847.52		195.4	9035.94	8963.55
																											1.99016	-103.427	2.01931	-94.907			195.35	7820.24	7671.99	7671.99	7671.99	7671.99		195.35	7936.88	7849.14	7849.14	7849.14	7849.14		195.35	9055.13	8963.86
																											1.99022	-105.542	2.01925	-98.157			195.3	7836.76	7672.29	7672.29	7672.29	7672.29		195.3	7923.71	7850.77	7850.77	7850.77	7850.77		195.3	9057.93	8964.17
																											1.99027	-105.717	2.01919	-101.407			195.25	7832.83	7672.58	7672.58	7672.58	7672.58		195.25	7922.16	7852.4	7852.4	7852.4	7852.4		195.25	9049.13	8964.47
																											1.99033	-106.867	2.01912	-105.407			195.2	7825.32	7672.88	7672.88	7672.88	7672.88		195.2	7912.25	7854.02	7854.02	7854.02	7854.02		195.2	9033.91	8964.78
																											1.99039	-107.184	2.01906	-107.157			195.15	7812.72	7673.18	7673.18	7673.18	7673.18		195.15	7911.45	7855.65	7855.65	7855.65	7855.65		195.15	9010.08	8965.09
																											1.99045	-107.114	2.019	-108.657			195.1	7803.35	7673.48	7673.48	7673.48	7673.48		195.1	7908.05	7857.28	7857.28	7857.28	7857.28		195.1	8976.47	8965.4
																											1.99051	-108.203	2.01894	-110.782			195.05	7803.42	7673.78	7673.78	7673.78	7673.78		195.05	7900.8	7858.9	7858.9	7858.9	7858.9		195.05	8952.74	8965.71
																											1.99057	-109.194	2.01888	-114.657			195	7799.41	7674.08	7674.08	7674.08	7674.08		195	7901.58	7860.53	7860.53	7860.53	7860.53		195	8938.75	8966.01
																											1.99063	-108.869	2.01882	-116.032
																											1.99069	-109.303	2.01876	-121.157
																											1.99075	-110.317	2.01869	-121.782
																											1.99081	-111.527	2.01863	-119.657
																											1.99086	-110.683	2.01857	-122.032
																											1.99092	-110.62	2.01851	-120.407
																											1.99098	-112.774	2.01845	-120.657
																											1.99104	-112.288	2.01839	-122.032
																											1.9911	-113.886	2.01833	-120.782
																											1.99116	-115.108	2.01827	-122.407
																											1.99122	-116.329	2.0182	-124.532
																											1.99128	-116.124	2.01814	-122.782
																											1.99134	-115.144	2.01808	-122.782
																											1.9914	-117.126	2.01802	-122.657
																											1.99145	-116.164	2.01796	-122.032
																											1.99151	-118.179	2.0179	-122.407
																											1.99157	-121.123	2.01784	-119.532
																											1.99163	-118.843	2.01778	-120.532
																											1.99169	-121.095	2.01771	-117.907
																											1.99175	-121.475	2.01765	-119.407
																											1.99181	-121.636	2.01759	-117.782
																											1.99187	-121.119	2.01753	-117.782
																											1.99193	-122.073	2.01747	-115.657
																											1.99199	-124.189	2.01741	-117.157
																											1.99205	-124.934	2.01735	-114.282
																											1.99211	-126.402	2.01729	-113.407
																											1.99216	-127.465	2.01723	-112.907
																											1.99222	-127.341	2.01716	-111.782
																											1.99228	-128.627	2.0171	-109.532
																											1.99234	-130.033	2.01704	-109.032
																											1.9924	-129.794	2.01698	-107.532
																											1.99246	-132.165	2.01692	-107.032
																											1.99252	-131.412	2.01686	-103.157
																											1.99258	-133.539	2.0168	-105.407
																											1.99264	-132.293	2.01674	-106.782
																											1.9927	-136.129	2.01667	-105.032
																											1.99276	-136.972	2.01661	-105.407
																											1.99281	-137.362	2.01655	-105.282
																											1.99287	-138.392	2.01649	-101.532
																											1.99293	-138.48	2.01643	-103.532
																											1.99299	-141.375	2.01637	-103.032
																											1.99305	-142.324	2.01631	-103.282
																											1.99311	-142.142	2.01625	-101.407
																											1.99317	-142.728	2.01619	-100.407
																											1.99323	-145.131	2.01612	-99.157
																											1.99329	-148.139	2.01606	-98.282
																											1.99335	-146.43	2.016	-95.657
																											1.99341	-146.469	2.01594	-94.782
																											1.99347	-149.926	2.01588	-92.407
																											1.99352	-151.713	2.01582	-90.032
																											1.99358	-152.07	2.01576	-87.032
																											1.99364	-154.248	2.0157	-85.782
																											1.9937	-155.435	2.01564	-84.157
																											1.99376	-157.641	2.01557	-81.782
																											1.99382	-159.533	2.01551	-79.157
																											1.99388	-161.063	2.01545	-79.032
																											1.99394	-160.52	2.01539	-77.782
																											1.994	-163.231	2.01533	-76.657
																											1.99406	-164.681	2.01527	-75.407
																											1.99412	-167.082	2.01521	-76.032
																											1.99418	-169.151	2.01515	-76.532
																											1.99424	-168.538	2.01509	-75.782
																											1.99429	-172.899	2.01502	-74.157
																											1.99435	-173.888	2.01496	-70.407
																											1.99441	-176.304	2.0149	-69.032
																											1.99447	-178.955	2.01484	-65.657
																											1.99453	-179.315	2.01478	-65.657
																											1.99459	-182.484	2.01472	-63.032
																											1.99465	-182.335	2.01466	-61.407
																											1.99471	-186.597	2.0146	-63.657
																											1.99477	-188.346	2.01454	-63.907
																											1.99483	-190.836	2.01448	-59.407
																											1.99489	-191.648	2.01441	-59.907
																											1.99495	-193.78	2.01435	-59.157
																											1.99501	-197.609	2.01429	-58.907
																											1.99507	-199.159	2.01423	-59.282
																											1.99512	-201.759	2.01417	-58.282
																											1.99518	-206.848	2.01411	-56.282
																											1.99524	-207.584	2.01405	-56.657
																											1.9953	-211.382	2.01399	-58.782
																											1.99536	-215.846	2.01393	-58.157
																											1.99542	-218.651	2.01387	-57.157
																											1.99548	-218.648	2.0138	-57.532
																											1.99554	-223.93	2.01374	-59.907
																											1.9956	-223.726	2.01368	-59.157
																											1.99566	-229.341	2.01362	-60.532
																											1.99572	-231.598	2.01356	-60.532
																											1.99578	-236.723	2.0135	-58.407
																											1.99584	-239.606	2.01344	-61.407
																											1.9959	-243.599	2.01338	-62.032
																											1.99596	-245.567	2.01332	-63.657
																											1.99601	-250.48	2.01326	-63.032
																											1.99607	-254.946	2.01319	-66.532
																											1.99613	-258.223	2.01313	-66.032
																											1.99619	-264.463	2.01307	-65.657
																											1.99625	-269.031	2.01301	-65.532
																											1.99631	-274.472	2.01295	-67.032
																											1.99637	-277.385	2.01289	-67.657
																											1.99643	-280.426	2.01283	-68.282
																											1.99649	-285.672	2.01277	-69.907
																											1.99655	-291.203	2.01271	-71.032
																											1.99661	-297.483	2.01265	-75.032
																											1.99667	-302.6	2.01259	-75.907
																											1.99673	-307.6	2.01252	-75.407
																											1.99679	-312.347	2.01246	-74.407
																											1.99685	-318.188	2.0124	-78.782
																											1.99691	-323.299	2.01234	-79.782
																											1.99696	-331.405	2.01228	-81.282
																											1.99702	-337.105	2.01222	-83.282
																											1.99708	-343.337	2.01216	-85.032
																											1.99714	-351.917	2.0121	-86.532
																											1.9972	-358.002	2.01204	-88.157
																											1.99726	-362.734	2.01198	-86.157
																											1.99732	-371.818	2.01192	-88.907
																											1.99738	-379.08	2.01185	-89.532
																											1.99744	-387.086	2.01179	-89.407
																											1.9975	-395.531	2.01173	-88.907
																											1.99756	-402.977	2.01167	-89.032
																											1.99762	-411.628	2.01161	-92.032
																											1.99768	-420.183	2.01155	-91.907
																											1.99774	-430.1	2.01149	-88.657
																											1.9978	-435.738	2.01143	-89.532
																											1.99786	-446.73	2.01137	-89.782
																											1.99792	-459.196	2.01131	-92.532
																											1.99797	-465.856	2.01125	-91.032
																											1.99803	-476.877	2.01119	-90.782
																											1.99809	-485.904	2.01112	-94.157
																											1.99815	-497.399	2.01106	-97.282
																											1.99821	-506.933	2.011	-94.532
																											1.99827	-519.88	2.01094	-97.157
																											1.99833	-531.651	2.01088	-96.157
																											1.99839	-542.28	2.01082	-92.282
																											1.99845	-557.244	2.01076	-94.282
																											1.99851	-567.802	2.0107	-94.407
																											1.99857	-579.603	2.01064	-93.657
																											1.99863	-591.851	2.01058	-91.907
																											1.99869	-606.475	2.01052	-89.282
																											1.99875	-620.624	2.01046	-88.157
																											1.99881	-634.652	2.0104	-87.157
																											1.99887	-648.568	2.01033	-85.407
																											1.99893	-663.306	2.01027	-83.282
																											1.99899	-678.747	2.01021	-80.657
																											1.99905	-694.864	2.01015	-79.782
																											1.99911	-709.396	2.01009	-76.532
																											1.99917	-724.091	2.01003	-73.407
																											1.99922	-741.171	2.00997	-72.282
																											1.99928	-755.746	2.00991	-70.657
																											1.99934	-771.785	2.00985	-68.407
																											1.9994	-790.254	2.00979	-65.282
																											1.99946	-807.549	2.00973	-65.907
																											1.99952	-825.199	2.00967	-62.032
																											1.99958	-843.555	2.00961	-62.282
																											1.99964	-858.642	2.00954	-59.282
																											1.9997	-878.701	2.00948	-58.157
																											1.99976	-896.694	2.00942	-59.282
																											1.99982	-917.008	2.00936	-55.032
																											1.99988	-934.624	2.0093	-55.532
																											1.99994	-953.562	2.00924	-52.907
																											2	-970.19	2.00918	-51.782
																											2.00006	-990.933	2.00912	-49.407
																											2.00012	-1008.57	2.00906	-50.657
																											2.00018	-1030.92	2.009	-47.657
																											2.00024	-1049.34	2.00894	-46.532
																											2.0003	-1068.95	2.00888	-45.157
																											2.00036	-1087.63	2.00882	-43.907
																											2.00042	-1101.76	2.00876	-45.032
																											2.00048	-1122.32	2.00869	-44.532
																											2.00054	-1138.77	2.00863	-44.407
																											2.00059	-1161.94	2.00857	-46.407
																											2.00065	-1179.82	2.00851	-46.657
																											2.00071	-1197.11	2.00845	-49.407
																											2.00077	-1212.29	2.00839	-50.907
																											2.00083	-1226.36	2.00833	-50.907
																											2.00089	-1241.23	2.00827	-53.407
																											2.00095	-1257.25	2.00821	-52.532
																											2.00101	-1270.14	2.00815	-53.657
																											2.00107	-1285.1	2.00809	-52.532
																											2.00113	-1298.85	2.00803	-53.032
																											2.00119	-1311.52	2.00797	-54.032
																											2.00125	-1319.61	2.00791	-53.282
																											2.00131	-1324.44	2.00785	-54.907
																											2.00137	-1330.48	2.00779	-55.407
																											2.00143	-1337.81	2.00772	-56.657
																											2.00149	-1343.43	2.00766	-56.907
																											2.00155	-1347.67	2.0076	-59.657
																											2.00161	-1350.62	2.00754	-61.157
																											2.00167	-1348.68	2.00748	-61.032
																											2.00173	-1344.15	2.00742	-63.907
																											2.00179	-1333.33	2.00736	-61.782
																											2.00185	-1325.96	2.0073	-62.907
																											2.00191	-1315.15	2.00724	-62.782
																											2.00197	-1305.08	2.00718	-61.907
																											2.00203	-1289.95	2.00712	-63.157
																											2.00209	-1274.79	2.00706	-64.157
																											2.00215	-1254.32	2.007	-65.532
																											2.00221	-1224.96	2.00694	-68.157
																											2.00227	-1194.05	2.00688	-69.907
																											2.00233	-1163.99	2.00682	-69.032
																											2.00239	-1131.23	2.00676	-72.407
																											2.00244	-1100.66	2.00669	-71.282
																											2.0025	-1062.76	2.00663	-74.782
																											2.00256	-1022.36	2.00657	-75.282
																											2.00262	-973.37	2.00651	-72.657
																											2.00268	-917.825	2.00645	-73.657
																											2.00274	-863.752	2.00639	-71.532
																											2.0028	-809.351	2.00633	-72.782
																											2.00286	-755.245	2.00627	-72.032
																											2.00292	-698.042	2.00621	-71.407
																											2.00298	-637.915	2.00615	-72.032
																											2.00304	-576.092	2.00609	-69.157
																											2.0031	-502.464	2.00603	-67.907
																											2.00316	-425.522	2.00597	-67.032
																											2.00322	-353.409	2.00591	-66.907
																											2.00328	-282.788	2.00585	-68.407
																											2.00334	-216.912	2.00579	-69.282
																											2.0034	-146.141	2.00573	-69.532
																											2.00346	-74.336	2.00567	-72.782
																											2.00352	3.18044	2.00561	-72.032
																											2.00358	81.636	2.00554	-72.907
																											2.00364	158.469	2.00548	-72.157
																											2.0037	230.95	2.00542	-71.407
																											2.00376	295.825	2.00536	-72.032
																											2.00382	362.425	2.0053	-71.782
																											2.00388	428.709	2.00524	-71.157
																											2.00394	491.14	2.00518	-72.157
																											2.004	559.808	2.00512	-76.032
																											2.00406	623.358	2.00506	-77.532
																											2.00412	683.243	2.005	-80.407
																											2.00418	737.01	2.00494	-81.032
																											2.00424	785.71	2.00488	-82.032
																											2.0043	833.976	2.00482	-83.782
																											2.00436	878.272	2.00476	-83.532
																											2.00442	918.86	2.0047	-85.032
																											2.00448	959.804	2.00464	-86.907
																											2.00454	999.313	2.00458	-86.907
																											2.0046	1029.92	2.00452	-88.282
																											2.00466	1062.14	2.00446	-91.782
																											2.00472	1086.32	2.0044	-88.032
																											2.00478	1106.59	2.00434	-91.032
																											2.00484	1126.69	2.00428	-91.532
																											2.0049	1145.12	2.00421	-90.657
																											2.00496	1159.79	2.00415	-89.532
																											2.00502	1172.47	2.00409	-90.907
																											2.00508	1184.42	2.00403	-87.657
																											2.00514	1187.96	2.00397	-88.282
																											2.0052	1192.48	2.00391	-90.157
																											2.00526	1190.97	2.00385	-89.532
																											2.00532	1193.5	2.00379	-88.282
																											2.00538	1191.41	2.00373	-86.782
																											2.00544	1188.3	2.00367	-85.282
																											2.0055	1183.01	2.00361	-83.782
																											2.00556	1176.56	2.00355	-81.657
																											2.00562	1169.2	2.00349	-80.782
																											2.00568	1155.15	2.00343	-76.907
																											2.00574	1144.56	2.00337	-75.657
																											2.0058	1133.28	2.00331	-72.657
																											2.00586	1120.04	2.00325	-68.782
																											2.00592	1105.13	2.00319	-66.782
																											2.00598	1091.36	2.00313	-62.907
																											2.00604	1074.4	2.00307	-57.407
																											2.0061	1053.26	2.00301	-55.532
																											2.00616	1037.23	2.00295	-53.407
																											2.00622	1022.04	2.00289	-51.657
																											2.00628	1005.49	2.00283	-51.282
																											2.00634	987.343	2.00277	-50.532
																											2.0064	969.239	2.00271	-50.032
																											2.00646	948.042	2.00265	-50.282
																											2.00652	926.261	2.00259	-49.282
																											2.00658	908.328	2.00252	-48.907
																											2.00664	889.424	2.00246	-51.282
																											2.0067	873.731	2.0024	-48.532
																											2.00676	854.886	2.00234	-49.782
																											2.00682	836.427	2.00228	-50.907
																											2.00688	814.757	2.00222	-51.657
																											2.00694	793.237	2.00216	-54.032
																											2.007	773.898	2.0021	-53.907
																											2.00706	755.126	2.00204	-56.282
																											2.00712	738.627	2.00198	-55.907
																											2.00718	724.115	2.00192	-55.532
																											2.00724	705.36	2.00186	-60.532
																											2.0073	686.625	2.0018	-60.032
																											2.00736	666.592	2.00174	-60.657
																											2.00742	648.555	2.00168	-60.407
																											2.00748	629.946	2.00162	-63.782
																											2.00754	616.167	2.00156	-67.907
																											2.0076	601.822	2.0015	-69.282
																											2.00766	587.982	2.00144	-68.907
																											2.00772	569.905	2.00138	-73.532
																											2.00778	553.137	2.00132	-74.407
																											2.00784	537.515	2.00126	-73.407
																											2.0079	521.485	2.0012	-76.157
																											2.00796	509.35	2.00114	-77.782
																											2.00802	494.223	2.00108	-79.532
																											2.00808	483.622	2.00102	-81.782
																											2.00814	468.794	2.00096	-83.032
																											2.0082	454.817	2.0009	-84.157
																											2.00826	439.604	2.00084	-86.907
																											2.00832	426.848	2.00078	-87.282
																											2.00838	415.632	2.00072	-89.032
																											2.00844	405.821	2.00066	-91.657
																											2.0085	394.216	2.0006	-94.282
																											2.00856	383.43	2.00054	-95.282
																											2.00862	371.52	2.00048	-97.907
																											2.00868	359.775	2.00042	-99.657
																											2.00874	348.691	2.00036	-101.782
																											2.0088	340.034	2.0003	-103.907
																											2.00886	328.005	2.00024	-109.032
																											2.00892	320.958	2.00018	-109.782
																											2.00898	311.034	2.00012	-114.532
																											2.00904	301.695	2.00006	-115.532
																											2.0091	291.855	2	-116.907
																											2.00916	285.118	1.99994	-120.032
																											2.00922	274.899	1.99988	-121.657
																											2.00928	267.568	1.99982	-122.782
																											2.00934	258.463	1.99975	-123.282
																											2.0094	249.359	1.99969	-125.157
																											2.00946	243.884	1.99963	-126.282
																											2.00952	237.364	1.99957	-124.407
																											2.00958	230.832	1.99951	-124.407
																											2.00964	223.28	1.99945	-124.532
																											2.0097	215.862	1.99939	-126.907
																											2.00976	207.543	1.99933	-125.407
																											2.00982	201.341	1.99927	-122.532
																											2.00988	195.464	1.99921	-122.782
																											2.00994	191.3	1.99915	-121.032
																											2.01	185.096	1.99909	-119.157
																											2.01006	179.52	1.99903	-115.282
																											2.01012	174.158	1.99897	-113.407
																											2.01018	167.129	1.99891	-114.532
																											2.01024	161.394	1.99885	-112.032
																											2.0103	155.886	1.99879	-107.157
																											2.01036	154.814	1.99873	-104.157
																											2.01042	149.05	1.99867	-104.157
																											2.01048	145.594	1.99861	-102.657
																											2.01054	141.668	1.99855	-98.907
																											2.0106	135.786	1.99849	-94.032
																											2.01066	132.007	1.99843	-92.407
																											2.01072	125.846	1.99837	-91.407
																											2.01078	122.231	1.99831	-88.657
																											2.01084	119.758	1.99825	-86.782
																											2.0109	117.921	1.99819	-82.657
																											2.01096	112.942	1.99813	-82.032
																											2.01102	108.183	1.99807	-81.032
																											2.01108	105.477	1.99801	-78.407
																											2.01114	101.079	1.99795	-78.282
																											2.0112	97.0811	1.99789	-76.532
																											2.01126	95.3603	1.99783	-74.907
																											2.01132	91.1587	1.99777	-72.407
																											2.01139	88.3817	1.99771	-71.907
																											2.01145	85.7363	1.99765	-71.782
																											2.01151	83.7941	1.99759	-73.657
																											2.01157	81.1402	1.99753	-74.657
																											2.01163	75.5261	1.99747	-76.907
																											2.01169	74.9989	1.99741	-78.032
																											2.01175	71.7075	1.99735	-78.407
																											2.01181	72.3305	1.99729	-82.157
																											2.01187	67.6748	1.99723	-82.782
																											2.01193	65.0716	1.99717	-81.407
																											2.01199	62.1511	1.99711	-80.657
																											2.01205	60.6733	1.99705	-81.532
																											2.01211	57.4036	1.99699	-81.907
																											2.01217	56.3396	1.99693	-85.532
																											2.01223	54.2383	1.99687	-84.782
																											2.01229	53.0856	1.99681	-86.157
																											2.01235	49.9034	1.99675	-87.782
																											2.01241	47.8665	1.99669	-87.157
																											2.01247	45.5064	1.99663	-84.657
																											2.01253	43.8694	1.99657	-86.657
																											2.01259	41.6582	1.99651	-83.282
																											2.01265	40.3795	1.99645	-87.657
																											2.01271	40.2287	1.99639	-88.032
																											2.01277	37.8457	1.99633	-85.157
																											2.01283	36.029	1.99627	-85.032
																											2.01289	34.6984	1.99621	-85.532
																											2.01295	32.477	1.99615	-85.407
																											2.01301	30.22	1.99609	-81.782
																											2.01307	29.3617	1.99603	-79.282
																											2.01313	27.8176	1.99597	-76.157
																											2.01319	28.2181	1.99591	-73.907
																											2.01326	24.7523	1.99585	-72.157
																											2.01332	24.7041	1.99579	-69.157
																											2.01338	22.394	1.99573	-66.157
																											2.01344	22.8403	1.99567	-63.782
																											2.0135	19.7618	1.99561	-63.907
																											2.01356	17.2684	1.99555	-61.157
																											2.01362	18.1478	1.99549	-61.157
																											2.01368	16.4294	1.99543	-59.032
																											2.01374	14.6091	1.99537	-57.532
																											2.0138	14.8015	1.99531	-58.032
																											2.01386	13.2381	1.99525	-56.907
																											2.01392	11.9166	1.9952	-54.032
																											2.01398	10.2283	1.99514	-56.907
																											2.01404	9.96475	1.99508	-55.157
																											2.0141	9.84653	1.99502	-53.532
																											2.01416	9.20779	1.99496	-52.657
																											2.01422	8.6758	1.9949	-52.657
																											2.01428	6.15159	1.99484	-50.532
																											2.01434	6.80421	1.99478	-51.407
																											2.0144	3.17321	1.99472	-51.407
																											2.01446	1.69185	1.99466	-50.657
																											2.01452	0.98857	1.9946	-49.907
																											2.01458	1.64179	1.99454	-48.782
																											2.01464	-0.34018	1.99448	-48.407
																											2.01471	0.2678	1.99442	-47.157
																											2.01477	-1.14841	1.99436	-46.407
																											2.01483	-1.52116	1.9943	-47.032
																											2.01489	-3.14787	1.99424	-48.157
																											2.01495	-2.95305	1.99418	-47.657
																											2.01501	-5.78849	1.99412	-48.657
																											2.01507	-5.03636	1.99406	-50.032
																											2.01513	-5.12985	1.994	-49.157
																											2.01519	-6.75958	1.99394	-47.407
																											2.01525	-8.5413	1.99388	-45.657
																											2.01531	-8.28677	1.99382	-45.282
																											2.01537	-8.62393	1.99376	-42.782
																											2.01543	-10.6445	1.9937	-44.282
																											2.01549	-10.4026	1.99364	-42.657
																											2.01555	-10.6379	1.99358	-39.532
																											2.01561	-11.5589	1.99352	-38.657
																											2.01567	-11.5903	1.99346	-37.532
																											2.01573	-12.8412	1.9934	-36.657
																											2.01579	-11.7905	1.99334	-35.282
																											2.01585	-13.7598	1.99328	-37.032
																											2.01592	-15.3455	1.99322	-34.157
																											2.01598	-14.8334	1.99316	-36.032
																											2.01604	-15.4312	1.9931	-35.657
																											2.0161	-16.2629	1.99304	-36.157
																											2.01616	-17.9536	1.99298	-39.282
																											2.01622	-18.6822	1.99292	-40.282
																											2.01628	-18.2829	1.99286	-41.157
																											2.01634	-18.9813	1.9928	-45.032
																											2.0164	-19.8221	1.99274	-44.032
																											2.01646	-19.5025	1.99268	-45.407
																											2.01652	-17.0518	1.99262	-48.032
																											2.01658	-20.3523	1.99256	-49.907
																											2.01664	-20.7986	1.9925	-53.907
																											2.0167	-21.5562	1.99245	-55.532
																											2.01676	-22.1147	1.99239	-56.907
																											2.01682	-23.1371	1.99233	-58.657
																											2.01688	-21.5423	1.99227	-61.407
																											2.01695	-21.9078	1.99221	-64.532
																											2.01701	-22.5894	1.99215	-63.532
																											2.01707	-23.8132	1.99209	-60.907
																											2.01713	-24.0895	1.99203	-63.157
																											2.01719	-23.9314	1.99197	-61.407
																											2.01725	-23.7113	1.99191	-59.282
																											2.01731	-25.9966	1.99185	-54.907
																											2.01737	-26.2813	1.99179	-56.157
																											2.01743	-25.3187	1.99173	-56.282
																											2.01749	-25.5612	1.99167	-54.907
																											2.01755	-26.4074	1.99161	-56.407
																											2.01761	-25.3573	1.99155	-57.157
																											2.01767	-28.9883	1.99149	-56.907
																											2.01773	-25.6402	1.99143	-54.782
																											2.01779	-28.0172	1.99137	-55.532
																											2.01785	-28.5601	1.99131	-54.532
																											2.01792	-28.8013	1.99125	-53.407
																											2.01798	-28.2856	1.99119	-53.032
																											2.01804	-29.1156	1.99113	-54.907
																											2.0181	-29.4853	1.99107	-54.657
																											2.01816	-29.8526	1.99101	-52.782
																											2.01822	-30.3032	1.99095	-53.032
																											2.01828	-30.9703	1.99089	-50.032
																											2.01834	-30.1174	1.99083	-50.532
																											2.0184	-31.7333	1.99078	-46.657
																											2.01846	-33.2189	1.99072	-45.532
																											2.01852	-31.8798	1.99066	-41.032
																											2.01858	-32.2773	1.9906	-38.782
																											2.01864	-34.8884	1.99054	-33.782
																											2.0187	-32.6446	1.99048	-33.782
																											2.01876	-34.2503	1.99042	-31.657
																											2.01883	-32.6477	1.99036	-32.657
																											2.01889	-32.1657	1.9903	-29.032
																											2.01895	-34.0373	1.99024	-29.782
																											2.01901	-35.4729	1.99018	-29.532
																											2.01907	-34.5247	1.99012	-27.907
																											2.01913	-34.2189	1.99006	-27.907
																											2.01919	-34.62	1.99	-26.532
																											2.01925	-35.5555	1.98994	-28.032
																											2.01931	-36.4102	1.98988	-28.407
																											2.01937	-35.6279	1.98982	-29.157
																											2.01943	-35.6683	1.98976	-29.907
																											2.01949	-36.0012	1.9897	-29.032
																											2.01955	-37.9639	1.98964	-29.657
																											2.01962	-36.8824	1.98958	-32.657
																											2.01968	-36.4946	1.98952	-32.657
																											2.01974	-37.5917	1.98946	-30.782
																											2.0198	-36.9277	1.98941	-34.782
																											2.01986	-36.6466	1.98935	-31.782
																											2.01992	-37.8656	1.98929	-32.782
																											2.01998	-38.5176	1.98923	-32.157
																											2.02004	-38.1285	1.98917	-32.407
																											2.0201	-38.0676	1.98911	-33.157
																											2.02016	-39.1262	1.98905	-33.782
																											2.02022	-38.6581	1.98899	-35.032
																											2.02028	-38.0749	1.98893	-36.407
																											2.02034	-39.5013	1.98887	-34.282
																											2.02041	-37.9657	1.98881	-35.032
																											2.02047	-38.8192	1.98875	-34.157
																											2.02053	-40.9604	1.98869	-35.407
																											2.02059	-38.5134	1.98863	-36.532
																											2.02065	-38.064	1.98857	-37.907
																											2.02071	-41.5647	1.98851	-39.407
																											2.02077	-38.7257	1.98845	-41.282
																											2.02083	-37.4042	1.98839	-42.157
																											2.02089	-41.0086	1.98833	-42.907
																											2.02095	-40.1292	1.98828	-45.157
																											2.02101	-39.2673	1.98822	-43.032
																											2.02107	-40.5562	1.98816	-42.907
																											2.02114	-40.4567	1.9881	-43.282
																											2.0212	-41.622	1.98804	-43.907
																											2.02126	-42.031	1.98798	-44.907
																											2.02132	-41.4586	1.98792	-45.032
																											2.02138	-41.2058	1.98786	-44.782
																											2.02144	-42.5955	1.9878	-47.407
																											2.0215	-41.695	1.98774	-46.407
																											2.02156	-43.9532	1.98768	-46.907
																											2.02162	-40.8783	1.98762	-45.782
																											2.02168	-42.9453	1.98756	-47.907
																											2.02174	-42.3838	1.9875	-47.657
																											2.0218	-42.4465	1.98744	-46.907
																											2.02187	-43.23	1.98738	-48.282
																											2.02193	-43.879	1.98732	-47.282
																											2.02199	-42.3518	1.98727	-48.407
																											2.02205	-43.5232	1.98721	-48.157
																											2.02211	-41.2487	1.98715	-49.907
																											2.02217	-43.5262	1.98709	-50.282
																											2.02223	-43.4044	1.98703	-49.157
																											2.02229	-44.8767	1.98697	-51.657
																											2.02235	-44.1643	1.98691	-51.407
																											2.02241	-43.8471	1.98685	-53.157
																											2.02247	-42.7433	1.98679	-54.282
																											2.02254	-42.689	1.98673	-56.782
																											2.0226	-45.2385	1.98667	-58.407
																											2.02266	-44.3525	1.98661	-58.907
																											2.02272	-43.3332	1.98655	-58.782
																											2.02278	-43.1082	1.98649	-62.657
																											2.02284	-45.4304	1.98643	-61.782
																											2.0229	-45.8496	1.98637	-62.657
																											2.02296	-45.2729	1.98632	-58.782
																											2.02302	-45.0763	1.98626	-61.282
																											2.02308	-45.4714	1.9862	-61.782
																											2.02315	-45.2639	1.98614	-61.782
																											2.02321	-44.9695	1.98608	-60.782
																											2.02327	-46.7483	1.98602	-62.907
																											2.02333	-45.5799	1.98596	-61.032
																											2.02339	-45.9358	1.9859	-59.782
																											2.02345	-46.4376	1.98584	-59.282
																											2.02351	-45.5872	1.98578	-59.657
																											2.02357	-44.3537	1.98572	-59.782
																											2.02363	-47.2326	1.98566	-60.782
																											2.02369	-44.8423	1.9856	-60.157
																											2.02376	-46.7645	1.98554	-60.407
																											2.02382	-46.279	1.98549	-60.657
																											2.02388	-46.8906	1.98543	-59.657
																											2.02394	-48.1651	1.98537	-61.282
																											2.024	-46.7115	1.98531	-63.032
																											2.02406	-47.7278	1.98525	-62.407
																											2.02412	-46.9533	1.98519	-62.407
																											2.02418	-48.1066	1.98513	-64.032
																											2.02424	-47.2253	1.98507	-62.282
																											2.0243	-47.3273	1.98501	-61.407
																											2.02437	-47.7338	1.98495	-58.657
																											2.02443	-46.5305	1.98489	-60.157
																											2.02449	-48.6193	1.98483	-58.032
																											2.02455	-48.3671	1.98477	-57.782
																											2.02461	-48.694	1.98471	-55.532
																											2.02467	-48.7369	1.98466	-53.907
																											2.02473	-47.3755	1.9846	-55.782
																											2.02479	-48.4485	1.98454	-54.532
																											2.02485	-49.0945	1.98448	-54.282
																											2.02492	-47.8743	1.98442	-54.907
																											2.02498	-48.0499	1.98436	-53.532
																											2.02504	-48.9751	1.9843	-53.032
																											2.0251	-48.6922	1.98424	-52.782
																											2.02516	-49.7031	1.98418	-51.657
																											2.02522	-50.9559	1.98412	-52.032
																											2.02528	-48.2567	1.98406	-49.282
																											2.02534	-48.4823	1.984	-51.157
																											2.0254	-48.5825	1.98395	-50.407
																											2.02547	-48.2736	1.98389	-50.282
																											2.02553	-48.425	1.98383	-48.407
																											2.02559	-48.9136	1.98377	-49.157
																											2.02565	-48.8207	1.98371	-49.032
																											2.02571	-50.0282	1.98365	-48.157
																											2.02577	-50.2435	1.98359	-49.407
																											2.02583	-51.1875	1.98353	-47.657
																											2.02589	-51.1893	1.98347	-47.407
																											2.02595	-50.9728	1.98341	-47.907
																											2.02602	-50.0361	1.98335	-49.157
																											2.02608	-48.0288	1.98329	-47.657
																											2.02614	-49.9064	1.98324	-48.657
																											2.0262	-51.7671	1.98318	-46.157
																											2.02626	-48.8744	1.98312	-45.782
																											2.02632	-50.2224	1.98306	-47.032
																											2.02638	-50.4384	1.983	-47.657
																											2.02644	-51.3316	1.98294	-49.907
																											2.0265	-49.7007	1.98288	-46.657
																											2.02657	-49.2996	1.98282	-47.407
																											2.02663	-50.331	1.98276	-48.657
																											2.02669	-50.4185	1.9827	-49.282
																											2.02675	-50.6163	1.98264	-47.657
																											2.02681	-49.6362	1.98258	-47.782
																											2.02687	-51.3648	1.98253	-47.032
																											2.02693	-49.9932	1.98247	-45.782
																											2.02699	-51.3678	1.98241	-44.782
																											2.02706	-52.9017	1.98235	-43.032
																											2.02712	-49.4643	1.98229	-40.657
																											2.02718	-52.0301	1.98223	-39.282
																											2.02724	-50.132	1.98217	-38.657
																											2.0273	-51.395	1.98211	-33.407
																											2.02736	-52.9638	1.98205	-30.157
																											2.02742	-50.8708	1.98199	-27.657
																											2.02748	-51.696	1.98193	-28.157
																											2.02755	-50.863	1.98188	-22.532
																											2.02761	-52.9041	1.98182	-20.407
																											2.02767	-50.5282	1.98176	-19.032
																											2.02773	-50.9366	1.9817	-16.032
																											2.02779	-50.4631	1.98164	-14.657
																											2.02785	-50.8407	1.98158	-14.532
																											2.02791	-52.6924	1.98152	-7.157
																											2.02797	-51.1531	1.98146	-4.907
																											2.02804	-52.4053	1.9814	-1.282
																											2.0281	-52.1682	1.98134	-0.532
																											2.02816	-51.6905	1.98129	4.343
																											2.02822	-51.7677	1.98123	3.468
																											2.02828	-53.0126	1.98117	4.968
																											2.02834	-51.7587	1.98111	7.593
																											2.0284	-50.9559	1.98105	3.843
																											2.02846	-51.6332	1.98099	3.968
																											2.02853	-51.9758	1.98093	3.968
																											2.02859	-52.553	1.98087	2.968
																											2.02865	-51.7792	1.98081	5.343
																											2.02871	-53.5694	1.98075	3.718
																											2.02877	-52.3341	1.9807	3.468
																											2.02883	-53.3697	1.98064	4.093
																											2.02889	-53.7346	1.98058	0.718
																											2.02895	-52.5977	1.98052	1.843
																											2.02902	-52.9421	1.98046	1.343
																											2.02908	-53.6864	1.9804	0.218
																											2.02914	-52.6664	1.98034	-0.657
																											2.0292	-53.4397	1.98028	-1.407
																											2.02926	-53.2002	1.98022	2.093
																											2.02932	-51.9312	1.98016	2.218
																											2.02938	-54.4759	1.98011	4.218
																											2.02945	-53.2744	1.98005	3.968
																											2.02951	-51.8214	1.97999	6.218
																											2.02957	-52.0723
																											2.02963	-53.2853
																											2.02969	-51.6043
																											2.02975	-53.0126
																											2.02981	-52.2527
																											2.02987	-52.8009
																											2.02994	-53.1978
																											2.03	-52.3805
[truncated: 780 more columns]

## Sheet: Fig. 4
Fig. 4A						Fig. 4B																												Fig. 4C
Cup/Cu2O		CuL/Cu2O				Cup/Cu2O																												CuL/Cu2O
E (V vs. RHE)	j (mA cm-2)	E (V vs. RHE)	j (mA cm-2)			j (mA cm-2)	FEalcohols			FEethylene			FEcarbon monoxide			FEformate			FEhydrogen			Mean alcohols	Standard Deviation alcohols	Mean ethylene	Standard Deviation ethylene	Mean carbon monoxide	Standard Deviation carbon monoxide	Mean formate	Standard Deviation formate	Mean hydrogen	Standard Deviation hydrogen			j (mA cm-2)	FEalcohols			FEethylene			FEcarbon monoxide			FEformate			FEhydrogen
2.50242e-05	-1.95296	0.00013784	-1.7152			-50	0	0	0	3.64297	4.80165	3.77869	57.0269	56.6816	55.3787	13.7	15.3889	14.105	22.9622	21.0901	20.05	0	0	4.07444	0.63343	56.3624	0.86923	14.398	0.88174	21.3674	1.47573			-50	25.6578	26.8575	24.5877	10.1731	11.8665	13.985	26.0083	21.1814	22.7824	14.2458	13.4699	12.8305	20.9187	22.7326	20.6125
-0.00497	-1.95232	-0.00058735	-1.5745			-100	0	0	0	7.68381	7.04656	6.69253	49.8234	48.7908	50.9949	18.6096	17.5609	16.9783	20.7978	19.3321	18.5178	0	0	7.14097	0.50233	49.8697	1.10278	17.7162	0.82667	19.5493	1.15539			-100	41.7668	38.3334	39.0927	10.8966	12.2921	14.387	21.662	18.6247	20.3678	11.5441	11.9689	11.0294	13.0802	18.3779	15.3868
-0.00999	-1.96106	-0.00126	-1.4627			-150	3.96587	3.31437	3.50798	12.7808	11.5449	10.8583	38.899	39.3883	37.438	19.1654	20.0919	20.6066	23.6284	22.5713	21.9841	3.59608	0.33456	11.728	0.97425	38.5751	1.01473	19.9547	0.73033	22.7279	0.83328			-150	55.8678	55.0987	53.2599	13.1205	13.6003	12.8447	10.6098	12.1234	11.4499	10.1504	11.1947	10.1003	10.1072	10.7262	13.4048
-0.01501	-1.96346	-0.00189	-1.3842			-200	4.45489	5.25272	5.1404	15.9539	14.4188	14.6771	37.6995	37.6108	36.4504	16.9169	17.7316	18.1842	21.5502	21.9723	22.2068	4.94934	0.43187	15.0166	0.82192	37.2536	0.69694	17.6109	0.64223	21.9098	0.33276			-200	63.1767	64.1628	65.0982	10.0065	11.7685	11.1147	7.72705	10.4277	5.95947	9.78738	8.21521	9.85825	5.29064	5.71702	10.1938
-0.01997	-1.98211	-0.00249	-1.3241			-250	9.63552	10.9086	10.5048	27.8642	29.369	30.205	30.7731	30.985	31.1028	14.5827	15.3237	15.7354	16.3051	17.3917	17.9954	10.3496	0.65058	29.146	1.18623	30.9536	0.16709	15.214	0.58413	17.2308	0.85657			-250	38.9025	35.6485	36.8347	18.1092	16.5348	15.6162	9.65823	11.5637	8.14346	5.25725	8.47625	6.83817	22.0866	23.3815	21.3911
-0.0249	-2.02158	-0.00305	-1.2833			-300	11.3373	11.8541	11.03	36.6204	35.9002	35.5001	11.5699	11.9833	12.2129	14.6752	13.7084	13.1714	24.6439	23.1355	22.2975	11.4071	0.41643	36.0069	0.5677	11.922	0.32586	13.8516	0.76207	23.359	1.18905			-300	28.6055	28.5915	29.6966	19.4879	17.3458	22.683	6.48209	9.69535	8.83238	2.37116	4.09509	4.91411	40.1395	43.9534	37.7597
-0.02991	-2.02039	-0.00352	-1.3056			-350	11.1576	11.7542	9.30791	39.256	38.4756	37.4864	7.13342	8.40746	7.44859	8.6305	9.23917	9.57731	32.9503	32.1946	31.7748	10.7399	1.27553	38.406	0.88685	7.66316	0.66357	9.14899	0.47981	32.3066	0.59571			-350	17.1607	18.8592	16.2774	14.4574	14.3867	14.198	8.21767	10.7163	9.39821	0.94379	1.63544	2.62919	54.8034	57.5411	55.8689
-0.03492	-2.02279	-0.00376	-1.4627			-400	9.89195	11.0511	8.91727	23.4639	24.1466	24.5259	2.6431	2.5795	1.98861	4.92449	3.84694	3.2483	50.3749	52.986	53.3256	9.95343	1.06824	24.0454	0.53818	2.40374	0.36091	4.00658	0.84942	52.2288	1.61452			-400	13.0541	14.4436	12.3493	9.81757	11.6574	9.85967	0.13796	3.02233	2.41382	0.3576	0.75422	1.57173	70.8278	69.8676	71.5232
-0.03987	-2.04993	-0.00381	-1.7253
-0.04486	-2.03342	-0.0039	-1.9607
-0.04987	-2.01519	-0.00423	-2.0527
-0.05487	-2.03697	-0.00481	-2.009
-0.05982	-2.07634	-0.00549	-1.9039
-0.06479	-2.09268	-0.0062	-1.7832
-0.0698	-2.07054	-0.00689	-1.6658
-0.07481	-2.04602	-0.00758	-1.5456
-0.07976	-2.07043	-0.00827	-1.4326
-0.08471	-2.10416	-0.00894	-1.3345
-0.08975	-2.08575	-0.00959	-1.2463
-0.09475	-2.08622	-0.01022	-1.1679
-0.09971	-2.10708	-0.01081	-1.1042
-0.1047	-2.09833	-0.01127	-1.1249
-0.10972	-2.10226	-0.01146	-1.3084
-0.1147	-2.1294	-0.01147	-1.6039
-0.11966	-2.14821	-0.01154	-1.8615
-0.12463	-2.14483	-0.01183	-1.976
-0.12966	-2.12594	-0.01234	-1.9677
-0.13464	-2.15213	-0.01297	-1.8881
-0.13961	-2.17429	-0.01366	-1.7778
-0.14457	-2.18113	-0.01437	-1.6524
-0.14954	-2.18961	-0.01508	-1.5169
-0.15456	-2.16545	-0.0158	-1.3888
-0.15952	-2.18518	-0.01645	-1.3025
-0.16448	-2.21859	-0.01702	-1.2609
-0.16949	-2.21958	-0.0175	-1.2732
-0.1745	-2.2059	-0.01779	-1.3882
-0.17945	-2.23196	-0.01782	-1.6601
-0.18441	-2.25941	-0.01772	-2.0078
-0.18942	-2.25365	-0.01778	-2.2615
-0.1944	-2.25196	-0.01812	-2.3558
-0.19936	-2.24881	-0.0187	-2.2937
-0.2043	-2.28238	-0.01943	-2.148
-0.20927	-2.32007	-0.02019	-1.9917
-0.21427	-2.33527	-0.02091	-1.8637
-0.21923	-2.35197	-0.02158	-1.7561
-0.2242	-2.38396	-0.02225	-1.6557
-0.22913	-2.43047	-0.02292	-1.5627
-0.23409	-2.46793	-0.02356	-1.486
-0.23907	-2.51215	-0.0241	-1.4572
-0.24408	-2.54273	-0.02431	-1.6182
-0.24905	-2.58007	-0.0241	-2.0345
-0.25398	-2.62825	-0.02388	-2.4658
-0.25891	-2.6809	-0.024	-2.6971
-0.26385	-2.75632	-0.02444	-2.7258
-0.26878	-2.83538	-0.0251	-2.6278
-0.27368	-2.90826	-0.02587	-2.4617
-0.27855	-3.0049	-0.0267	-2.2699
-0.28345	-3.10504	-0.02752	-2.0805
-0.28835	-3.21107	-0.02831	-1.9057
-0.29322	-3.33481	-0.02907	-1.7432
-0.29806	-3.45692	-0.02982	-1.5914
-0.3029	-3.5883	-0.03057	-1.4569
-0.30772	-3.73964	-0.03124	-1.3607
-0.31253	-3.90204	-0.03179	-1.3262
-0.31736	-4.07732	-0.03216	-1.3971
-0.32219	-4.25275	-0.03233	-1.5939
-0.32701	-4.42597	-0.03236	-1.8684
-0.33179	-4.60895	-0.03245	-2.1065
-0.33658	-4.80422	-0.03275	-2.2244
-0.34137	-5.00927	-0.03326	-2.2163
-0.34613	-5.21906	-0.03393	-2.1137
-0.35087	-5.43386	-0.03468	-1.9618
-0.35561	-5.65772	-0.03543	-1.8139
-0.36036	-5.89793	-0.03612	-1.7016
-0.3651	-6.15087	-0.03677	-1.6122
-0.36983	-6.4114	-0.03741	-1.5321
-0.37451	-6.6809	-0.03802	-1.4535
-0.37918	-6.96029	-0.0386	-1.3979
-0.38386	-7.259	-0.03907	-1.4091
-0.3885	-7.57539	-0.03928	-1.5711
-0.39316	-7.90668	-0.03926	-1.8712
-0.39779	-8.25116	-0.03925	-2.1665
-0.40241	-8.60767	-0.03945	-2.3455
-0.40699	-8.98654	-0.03987	-2.3952
-0.41158	-9.38709	-0.04043	-2.359
-0.41616	-9.80318	-0.04108	-2.2734
-0.4207	-10.2229	-0.04177	-2.1631
-0.4252	-10.6579	-0.04246	-2.0482
-0.42971	-11.1248	-0.04312	-1.9427
-0.43421	-11.6138	-0.04377	-1.8475
-0.43866	-12.1217	-0.04442	-1.7664
-0.44309	-12.6401	-0.04507	-1.6858
-0.4475	-13.1798	-0.04559	-1.6683
-0.45189	-13.7457	-0.04578	-1.8399
-0.45625	-14.3341	-0.04566	-2.1998
-0.46058	-14.9512	-0.04557	-2.5508
-0.46492	-15.5831	-0.04576	-2.7306
-0.46925	-16.2243	-0.04624	-2.7403
-0.47352	-16.8947	-0.04687	-2.6521
-0.47776	-17.5942	-0.04758	-2.5214
-0.48199	-18.3112	-0.04837	-2.3591
-0.4862	-19.0478	-0.04915	-2.1971
-0.49037	-19.7987	-0.04988	-2.0696
-0.49452	-20.5744	-0.05053	-1.9751
-0.49867	-21.3865	-0.05115	-1.9034
-0.5028	-22.2255	-0.05177	-1.8311
-0.50689	-23.0778	-0.05234	-1.7852
-0.51093	-23.9414	-0.05274	-1.8373
-0.51496	-24.8348	-0.0529	-2.0342
-0.51898	-25.7515	-0.05292	-2.3181
-0.52298	-26.6855	-0.05308	-2.5146
-0.52695	-27.641	-0.05349	-2.5642
-0.53092	-28.6204	-0.05407	-2.5125
-0.53485	-29.6242	-0.05474	-2.4143
-0.53875	-30.6531	-0.05544	-2.2922
-0.54263	-31.7068	-0.05615	-2.1573
-0.5465	-32.7793	-0.05687	-2.021
-0.55034	-33.8652	-0.05758	-1.8932
-0.55412	-34.9699	-0.05825	-1.7875
-0.55791	-36.1042	-0.05889	-1.7019
-0.56167	-37.2663	-0.05952	-1.6209
-0.56543	-38.4469	-0.0601	-1.5819
-0.56915	-39.6373	-0.06042	-1.6831
-0.57282	-40.8463	-0.06045	-1.9537
-0.5765	-42.0847	-0.0604	-2.2844
-0.58015	-43.3476	-0.06052	-2.5112
-0.58379	-44.6326	-0.0609	-2.5848
-0.58742	-45.9421	-0.06148	-2.5241
-0.59101	-47.2687	-0.06218	-2.4011
-0.59457	-48.6148	-0.06293	-2.2594
-0.5981	-49.9761	-0.0637	-2.1039
-0.60164	-51.3556	-0.06444	-1.9571
-0.60517	-52.754	-0.06511	-1.8515
-0.60864	-54.1616	-0.0657	-1.7935
-0.61208	-55.5932	-0.06626	-1.7613
-0.61554	-57.0582	-0.06672	-1.7827
-0.61899	-58.5457	-0.06696	-1.9342
-0.62238	-60.0509	-0.06693	-2.248
-0.62575	-61.5575	-0.06679	-2.617
-0.6291	-63.0922	-0.06687	-2.8676
-0.63244	-64.6504	-0.06727	-2.9257
-0.63575	-66.2216	-0.06791	-2.8445
-0.63905	-67.8179	-0.06864	-2.7109
-0.64235	-69.4289	-0.06937	-2.5757
-0.64561	-71.0683	-0.07009	-2.439
-0.64883	-72.7317	-0.07081	-2.305
-0.65204	-74.4133	-0.07151	-2.1844
-0.65525	-76.1132	-0.07217	-2.0883
-0.65843	-77.8244	-0.0728	-2.0138
-0.66158	-79.5467	-0.07335	-1.9738
-0.66471	-81.2914	-0.07366	-2.0964
-0.66783	-83.0619	-0.07346	-2.4973
-0.67095	-84.8336	-0.07314	-2.9851
-0.67404	-86.6128	-0.07313	-3.2829
-0.67711	-88.4041	-0.07353	-3.3418
-0.68018	-90.2254	-0.0742	-3.238
-0.68321	-92.0671	-0.07499	-3.0529
-0.68622	-93.9271	-0.07582	-2.8428
-0.68922	-95.805	-0.07665	-2.6456
-0.6922	-97.7017	-0.07746	-2.4637
-0.69514	-99.6439	-0.07827	-2.2872
-0.69803	-101.62	-0.07904	-2.1183
-0.7009	-103.604	-0.07973	-1.9971
-0.7038	-105.578	-0.08038	-1.9203
-0.70667	-107.553	-0.08093	-1.8966
-0.70952	-109.549	-0.08129	-1.9765
-0.71239	-111.559	-0.08135	-2.2214
-0.71527	-113.584	-0.08126	-2.5677
-0.71809	-115.631	-0.08131	-2.8332
-0.72088	-117.682	-0.08165	-2.9342
-0.72372	-119.711	-0.08226	-2.8779
-0.72656	-121.737	-0.083	-2.7319
-0.72936	-123.811	-0.08376	-2.5733
-0.73213	-125.923	-0.08448	-2.434
-0.73488	-128.06	-0.08518	-2.3107
-0.73761	-130.204	-0.08587	-2.1951
-0.74032	-132.355	-0.08653	-2.0915
-0.74298	-134.554	-0.08718	-2.0139
-0.74562	-136.786	-0.08777	-1.9536
-0.74825	-139.022	-0.0883	-1.9401
-0.75085	-141.254	-0.08861	-2.0452
-0.75345	-143.492	-0.08863	-2.3296
-0.75606	-145.754	-0.08852	-2.6947
-0.75865	-148.026	-0.08857	-2.9551
-0.76126	-150.272	-0.0889	-3.0478
-0.76382	-152.539	-0.08946	-3.0046
-0.76637	-154.835	-0.09013	-2.8999
-0.76891	-157.149	-0.09084	-2.7824
-0.77143	-159.483	-0.09154	-2.6633
-0.77393	-161.827	-0.09223	-2.5491
-0.77641	-164.19	-0.09292	-2.4304
-0.77888	-166.577	-0.09359	-2.3217
-0.78133	-168.975	-0.09421	-2.2536
-0.78377	-171.382	-0.0947	-2.2588
-0.78624	-173.761	-0.0949	-2.4279
-0.78874	-176.098	-0.0948	-2.7706
-0.79118	-178.472	-0.09466	-3.1366
-0.79363	-180.869	-0.09479	-3.3454
-0.79608	-183.287	-0.09524	-3.3766
-0.79851	-185.717	-0.09591	-3.2833
-0.8009	-188.138	-0.09667	-3.1156
-0.80331	-190.55	-0.09748	-2.9379
-0.80571	-192.989	-0.09823	-2.794
-0.80809	-195.44	-0.09892	-2.6866
-0.81046	-197.908	-0.09956	-2.5979
-0.81281	-200.396	-0.1002	-2.5126
-0.81515	-202.903	-0.10083	-2.4321
-0.81748	-205.416	-0.10142	-2.3791
-0.81981	-207.938	-0.10185	-2.4176
-0.82212	-210.485	-0.102	-2.6215
-0.82442	-213.023	-0.102	-2.9169
-0.82673	-215.53	-0.1021	-3.1518
-0.82903	-218.039	-0.10243	-3.2456
-0.83136	-220.57	-0.10296	-3.2216
-0.83368	-223.105	-0.10362	-3.1207
-0.83603	-225.592	-0.10436	-2.978
-0.83834	-228.091	-0.10513	-2.8217
-0.84059	-230.672	-0.1059	-2.6657
-0.84282	-233.287	-0.10663	-2.5307
-0.84501	-235.922	-0.10733	-2.414
-0.84723	-238.534	-0.10801	-2.3046
-0.84945	-241.15	-0.10868	-2.21
-0.85163	-243.803	-0.10922	-2.1799
-0.85386	-246.404	-0.10954	-2.2858
-0.85612	-248.971	-0.10956	-2.5604
-0.85836	-251.554	-0.10947	-2.9002
-0.86058	-254.156	-0.10956	-3.1448
-0.86275	-256.797	-0.10992	-3.228
-0.86493	-259.438	-0.1105	-3.1835
-0.86709	-262.136	-0.1112	-3.058
-0.86919	-264.888	-0.11196	-2.8928
-0.87125	-267.628	-0.11275	-2.727
-0.87331	-270.365	-0.11348	-2.5969
-0.8754	-273.105	-0.11411	-2.5068
-0.87753	-275.801	-0.11469	-2.4448
-0.87967	-278.489	-0.11526	-2.3945
-0.88178	-281.182	-0.11576	-2.3917
-0.8839	-283.896	-0.11602	-2.5405
-0.88602	-286.628	-0.11591	-2.9007
-0.88812	-289.355	-0.11568	-3.3303
-0.89019	-292.117	-0.11571	-3.6048
-0.8922	-294.917	-0.1161	-3.6703
-0.89425	-297.679	-0.11671	-3.5998
-0.89636	-300.38	-0.11743	-3.473
-0.89864	-302.926	-0.11818	-3.3182
-0.90097	-305.451	-0.11894	-3.1584
-0.903	-308.236	-0.1197	-3.0043
-0.90474	-311.279	-0.12043	-2.8695
-0.90621	-314.575	-0.12112	-2.7576
-0.90771	-317.882	-0.12177	-2.6701
-0.90927	-321.122	-0.12238	-2.6028
-0.91089	-324.29	-0.12278	-2.6506
-0.9126	-327.389	-0.12272	-2.9809
-0.91433	-330.473	-0.12235	-3.4843
-0.91615	-333.466	-0.12221	-3.8581
-0.91809	-336.339	-0.12251	-3.9825
-0.92006	-339.194	-0.12312	-3.9173
-0.92198	-342.085	-0.1239	-3.7528
-0.92394	-344.925	-0.12474	-3.5533
-0.92598	-347.686	-0.12558	-3.3487
-0.928	-350.516	-0.12642	-3.1469
-0.92995	-353.399	-0.12723	-2.958
-0.93187	-356.272	-0.12798	-2.8139
-0.93377	-359.159	-0.12862	-2.7107
-0.9357	-362.056	-0.12925	-2.637
-0.93765	-364.923	-0.12982	-2.6029
-0.93959	-367.787	-0.1302	-2.6782
-0.94148	-370.692	-0.13025	-2.9404
-0.94335	-373.637	-0.13011	-3.3037
-0.94526	-376.564	-0.13014	-3.5707
-0.94716	-379.487	-0.13051	-3.6446
-0.94902	-382.432	-0.13113	-3.5743
-0.9509	-385.366	-0.13185	-3.4457
-0.95271	-388.354	-0.13257	-3.2988
-0.95448	-391.39	-0.1333	-3.1564
-0.95622	-394.443	-0.13403	-3.022
-0.95802	-397.458	-0.13474	-2.8989
-0.95989	-400.408	-0.13542	-2.7986
-0.96174	-403.342	-0.13606	-2.7164
-0.96362	-406.255	-0.13666	-2.6601
-0.96554	-409.158	-0.13716	-2.6525
-0.96743	-412.094	-0.1374	-2.8043
-0.96964	-414.706	-0.13731	-3.1492
-0.97205	-417.121	-0.13716	-3.5279
-0.97389	-420.097	-0.13727	-3.7591
-0.97541	-423.374	-0.1377	-3.8064
-0.97702	-426.562	-0.13831	-3.7372
-0.97865	-429.712	-0.13901	-3.6156
-0.98033	-432.819	-0.13973	-3.4879
-0.98206	-435.874	-0.14045	-3.3664
-0.98385	-438.889	-0.14116	-3.2416
-0.98568	-441.884	-0.14183	-3.1272
-0.98753	-444.87	-0.14245	-3.0466
-0.98933	-447.862	-0.14301	-3.003
-0.99107	-450.9	-0.14347	-3.0425
-0.99273	-454.041	-0.14365	-3.2334
-0.9944	-457.175	-0.14354	-3.5934
-0.99613	-460.264	-0.14342	-3.9543
-0.99786	-463.356	-0.14358	-4.1526
-0.99969	-466.36	-0.14405	-4.1698
-1.00152	-469.364	-0.14476	-4.0496
-1.00322	-472.468	-0.14555	-3.8725
-1.00497	-475.511	-0.14632	-3.7036
-1.00673	-478.557	-0.14705	-3.5679
-1.00836	-481.736	-0.14773	-3.4568
-1.00997	-484.906	-0.1484	-3.3653
-1.01167	-487.996	-0.14905	-3.2822
-1.01339	-491.096	-0.14968	-3.1996
-1.01508	-494.208	-0.15022	-3.1642
-1.01663	-497.426	-0.15058	-3.2495
-1.01818	-500.656	-0.15067	-3.4816
-1.01988	-503.77	-0.15065	-3.7831
-1.02172	-506.765	-0.15077	-4.0029
-1.02353	-509.749	-0.15113	-4.0791
-1.02524	-512.815	-0.15169	-4.0328
-1.02707	-515.806	-0.1524	-3.9099
-1.02895	-518.762	-0.15318	-3.7541
-1.03068	-521.836	-0.15393	-3.5999
-1.03228	-525.02	-0.15468	-3.458
-1.03379	-528.293	-0.15539	-3.3274
-1.03538	-531.49	-0.1561	-3.2019
-1.03702	-534.636	-0.15678	-3.0946
-1.03856	-537.881	-0.15736	-3.0418
-1.04012	-541.129	-0.15782	-3.0733
-1.04168	-544.356	-0.15803	-3.2386
-1.04324	-547.576	-0.158	-3.552
-1.04474	-550.84	-0.15792	-3.8867
-1.04618	-554.189	-0.15807	-4.0897
-1.04757	-557.577	-0.15849	-4.1396
-1.04879	-561.107	-0.15911	-4.0644
-1.04992	-564.754	-0.15986	-3.913
-1.05115	-568.318	-0.16064	-3.7375
-1.05252	-571.747	-0.16137	-3.595
-1.0538	-575.235	-0.16206	-3.4932
-1.05491	-578.912	-0.16269	-3.4173
-1.05606	-582.53	-0.1633	-3.3564
-1.05742	-585.95	-0.16388	-3.3009
-1.05883	-589.302	-0.16428	-3.3607
-1.06029	-592.65	-0.16406	-3.7797
-1.06173	-595.998	-0.16348	-4.4255
-1.06321	-599.29	-0.16326	-4.8391
-1.06484	-602.451	-0.16361	-4.9234
-1.06653	-605.56	-0.16428	-4.8165
-1.06835	-608.571	-0.1651	-4.6349
-1.07028	-611.449	-0.16595	-4.4317
-1.07205	-614.459	-0.16678	-4.2313
-1.07358	-617.722	-0.16759	-4.0441
-1.07499	-621.122	-0.16835	-3.883
-1.07628	-624.598	-0.16907	-3.7476
-1.07758	-628.058	-0.16976	-3.6355
-1.07893	-631.487	-0.17043	-3.5379
-1.08031	-634.883	-0.17098	-3.4874
-1.08161	-638.357	-0.17131	-3.5758
-1.08279	-641.948	-0.17131	-3.8627
-1.08403	-645.487	-0.17113	-4.2647
-1.08549	-648.806	-0.17108	-4.5909
-1.0868	-652.262	-0.17132	-4.7387
-1.08767	-656.134	-0.17185	-4.7293
-1.08851	-660.049	-0.17254	-4.6192
-1.08965	-663.671	-0.17331	-4.4579
-1.09095	-667.125	-0.17412	-4.2698
-1.09223	-670.603	-0.17492	-4.0898
-1.09362	-674.019	-0.17565	-3.9581
-1.0951	-677.351	-0.17632	-3.8581
-1.09651	-680.735	-0.17695	-3.7801
-1.0977	-684.292	-0.17755	-3.714
-1.09871	-688.039	-0.17807	-3.7015
-1.09962	-691.889	-0.17837	-3.8205
-1.10064	-695.619	-0.17838	-4.1127
		-0.17828	-4.4594
		-0.17839	-4.6747
		-0.17879	-4.7275
		-0.17939	-4.6759
		-0.18008	-4.5717
		-0.1808	-4.4397
		-0.18154	-4.2973
		-0.18226	-4.1628
		-0.18296	-4.0487
		-0.18361	-3.9531
		-0.18424	-3.8743
		-0.18482	-3.8168
		-0.18525	-3.8584
		-0.18535	-4.0945
		-0.18518	-4.486
		-0.18511	-4.8321
		-0.18531	-5.0009
		-0.18579	-5.0121
		-0.18643	-4.921
		-0.18713	-4.7928
		-0.18786	-4.6602
		-0.18857	-4.527
		-0.18924	-4.4185
		-0.18985	-4.3509
		-0.19042	-4.3103
		-0.19093	-4.303
		-0.19127	-4.3938
		-0.1913	-4.6794
		-0.19108	-5.0947
		-0.19101	-5.4283
		-0.19128	-5.5516
		-0.19189	-5.4905
		-0.19265	-5.3407
		-0.19343	-5.1818
		-0.19417	-5.04
		-0.19486	-4.9187
		-0.19553	-4.8124
		-0.19618	-4.7236
		-0.1968	-4.6507
		-0.19739	-4.5933
		-0.19788	-4.5911
		-0.19815	-4.7223
		-0.19816	-5.0199
		-0.1981	-5.3499
		-0.19824	-5.5597
		-0.19866	-5.6016
		-0.19929	-5.5233
		-0.20003	-5.3809
		-0.2008	-5.2197
		-0.20155	-5.0648
		-0.20229	-4.9249
		-0.203	-4.7993
		-0.20368	-4.6941
		-0.20428	-4.6305
		-0.20479	-4.6182
		-0.20515	-4.7006
		-0.20526	-4.9309
		-0.20516	-5.2737
		-0.20515	-5.5714
		-0.20538	-5.7155
		-0.20588	-5.7078
		-0.20655	-5.6018
		-0.20729	-5.4629
		-0.20803	-5.3318
		-0.2087	-5.2225
		-0.20935	-5.1367
		-0.20999	-5.0656
		-0.21057	-5.0167
		-0.21109	-5.0018
		-0.21145	-5.0727
		-0.21156	-5.2957
		-0.21147	-5.6467
		-0.2114	-5.9854
		-0.21153	-6.2017
		-0.2119	-6.2702
		-0.21247	-6.2268
		-0.21317	-6.1196
		-0.21389	-5.9885
		-0.2146	-5.8627
		-0.21528	-5.7459
		-0.21595	-5.6472
		-0.21661	-5.5505
		-0.21724	-5.4789
		-0.21759	-5.5633
		-0.21733	-6.0038
		-0.21679	-6.6227
		-0.21662	-7.013
		-0.21697	-7.1009
		-0.21762	-6.9989
		-0.21843	-6.8155
		-0.2193	-6.6069
		-0.22017	-6.3892
		-0.22099	-6.1938
		-0.22174	-6.0442
		-0.22242	-5.9381
		-0.22305	-5.8636
		-0.22366	-5.7968
		-0.22422	-5.7537
		-0.22465	-5.7829
		-0.22481	-5.9682
		-0.22473	-6.3036
		-0.22468	-6.6289
		-0.22488	-6.8109
		-0.2253	-6.8501
		-0.22588	-6.7994
		-0.22655	-6.7041
		-0.22726	-6.5835
		-0.22796	-6.4622
		-0.22863	-6.3505
		-0.22927	-6.2622
		-0.2299	-6.1945
		-0.23051	-6.1369
		-0.23103	-6.1299
		-0.23131	-6.2481
		-0.23128	-6.5551
		-0.23109	-6.9546
		-0.23108	-7.2578
		-0.23136	-7.3825
		-0.23187	-7.3723
		-0.23252	-7.2848
		-0.23322	-7.1638
		-0.23393	-7.0375
		-0.23459	-6.9401
		-0.23519	-6.8884
		-0.23572	-6.8713
		-0.23622	-6.8638
		-0.23667	-6.8906
		-0.2369	-7.0431
		-0.23683	-7.3712
		-0.23666	-7.7718
		-0.2367	-8.0418
		-0.23706	-8.1163
		-0.23767	-8.0495
		-0.23837	-7.9312
		-0.23908	-7.8056
		-0.23977	-7.6889
		-0.24043	-7.5911
		-0.24104	-7.5137
		-0.2416	-7.4595
		-0.24216	-7.4251
		-0.24266	-7.4228
		-0.243	-7.5164
		-0.24304	-7.7897
		-0.24286	-8.1858
		-0.24283	-8.5016
		-0.24311	-8.6302
		-0.24366	-8.5998
		-0.24436	-8.476
		-0.24511	-8.3241
		-0.24587	-8.1716
		-0.24662	-8.0315
		-0.24734	-7.9006
		-0.248	-7.801
		-0.24859	-7.7442
		-0.24913	-7.7196
		-0.24958	-7.7384
		-0.24987	-7.8603
		-0.24988	-8.1438
		-0.24974	-8.5244
		-0.24974	-8.8176
		-0.25004	-8.9358
		-0.25058	-8.9104
		-0.25125	-8.8118
		-0.25194	-8.7069
		-0.2526	-8.6036
		-0.25325	-8.5133
		-0.25386	-8.4351
		-0.25445	-8.3846
		-0.255	-8.3571
		-0.25549	-8.3635
		-0.25581	-8.4683
		-0.25578	-8.7688
		-0.25548	-9.2341
		-0.25529	-9.6385
		-0.25545	-9.8387
		-0.25592	-9.8572
		-0.25655	-9.7687
		-0.25726	-9.6377
		-0.25796	-9.51
		-0.25866	-9.3975
		-0.25933	-9.2991
		-0.25997	-9.2109
		-0.26058	-9.1493
		-0.26112	-9.1262
		-0.26152	-9.1749
		-0.26166	-9.39
		-0.26144	-9.8085
		-0.26119	-10.2538
		-0.26123	-10.5219
		-0.26161	-10.5902
		-0.26222	-10.5252
		-0.26295	-10.3866
		-0.2637	-10.2385
		-0.26441	-10.1108
		-0.26508	-10.0083
		-0.2657	-9.9247
		-0.26631	-9.8607
		-0.2669	-9.8189
		-0.26741	-9.8074
		-0.26776	-9.892
		-0.26785	-10.1235
		-0.26776	-10.468
		-0.26776	-10.7677
		-0.268	-10.9262
		-0.26843	-10.951
		-0.26902	-10.8887
		-0.26969	-10.791
		-0.27036	-10.6894
		-0.27102	-10.5976
		-0.27165	-10.521
		-0.27225	-10.4552
		-0.27283	-10.3995
		-0.27338	-10.3735
		-0.2738	-10.4112
		-0.27401	-10.5824
		-0.27391	-10.9238
		-0.27371	-11.3362
		-0.27371	-11.6353
		-0.27401	-11.7597
		-0.27454	-11.7495
		-0.27518	-11.662
		-0.27587	-11.5492
		-0.27654	-11.448
		-0.27715	-11.3827
		-0.27769	-11.3565
		-0.27819	-11.3566
		-0.27867	-11.372
		-0.27908	-11.4244
		-0.27925	-11.6167
		-0.27908	-12.0125
		-0.2788	-12.4656
		-0.27882	-12.7548
		-0.27918	-12.8316
		-0.27975	-12.782
		-0.28043	-12.669
		-0.28115	-12.5406
		-0.28185	-12.4213
		-0.28251	-12.3278
		-0.28313	-12.2672
		-0.28367	-12.2358
		-0.28418	-12.221
		-0.28467	-12.2325
		-0.28502	-12.3312
		-0.28505	-12.6002
		-0.28486	-12.9936
		-0.28478	-13.3349
		-0.28499	-13.5115
		-0.28548	-13.5264
		-0.28611	-13.4489
		-0.2868	-13.3242
		-0.28751	-13.1912
		-0.28822	-13.0633
		-0.28889	-12.9646
		-0.28949	-12.904
		-0.29002	-12.8731
		-0.29052	-12.8644
		-0.29095	-12.898
		-0.29122	-13.0347
		-0.29125	-13.3152
		-0.29114	-13.6787
		-0.29114	-13.9696
		-0.29141	-14.1046
		-0.29189	-14.1191
		-0.29247	-14.0723
		-0.29306	-14.0037
		-0.29369	-13.9332
		-0.29431	-13.8632
		-0.2949	-13.8089
		-0.29545	-13.7758
		-0.29597	-13.7672
		-0.29644	-13.7842
		-0.29676	-13.8839
		-0.29673	-14.1883
		-0.2964	-14.6666
		-0.29616	-15.0947
		-0.29628	-15.3307
		-0.2967	-15.3848
		-0.29728	-15.3374
		-0.29792	-15.245
		-0.29858	-15.1468
		-0.29924	-15.0582
		-0.29988	-14.9783
		-0.30046	-14.9275
		-0.301	-14.9025
		-0.30147	-14.9135
		-0.30183	-14.9925
		-0.30194	-15.2216
		-0.30179	-15.6071
		-0.30161	-15.9977
		-0.30169	-16.2386
		-0.30207	-16.3069
		-0.30264	-16.2606
		-0.30328	-16.1691
		-0.30393	-16.0734
		-0.30454	-15.993
		-0.30515	-15.9301
		-0.30573	-15.8789
		-0.30629	-15.8466
		-0.30682	-15.8298
		-0.30729	-15.8566
		-0.30758	-15.9754
		-0.30762	-16.243
		-0.30749	-16.6053
		-0.30747	-16.9124
		-0.3077	-17.0752
		-0.30816	-17.0998
		-0.30875	-17.0457
		-0.30938	-16.9629
		-0.31002	-16.8845
		-0.31062	-16.8239
		-0.31121	-16.7706
		-0.31177	-16.7276
		-0.31229	-16.7038
		-0.31276	-16.7203
		-0.31313	-16.8088
		-0.31326	-17.023
		-0.31315	-17.3906
		-0.31297	-17.7841
		-0.31301	-18.053
		-0.31333	-18.1574
		-0.31386	-18.1426
		-0.31448	-18.0633
		-0.31511	-17.9782
		-0.31571	-17.92
		-0.31626	-17.8911
		-0.31678	-17.8842
		-0.31725	-17.9006
		-0.31767	-17.9395
		-0.318	-18.0391
		-0.31808	-18.28
		-0.31791	-18.6728
		-0.31769	-19.0883
		-0.3177	-19.3621
		-0.31801	-19.4688
		-0.31853	-19.4514
		-0.31917	-19.3735
		-0.31983	-19.2736
		-0.32049	-19.1822
		-0.32111	-19.1152
		-0.32168	-19.0769
		-0.32219	-19.0654
		-0.32265	-19.0738
		-0.32302	-19.1533
		-0.3231	-19.4065
		-0.32283	-19.8596
		-0.32253	-20.3322
		-0.32254	-20.6116
		-0.3229	-20.6848
		-0.32349	-20.6356
		-0.32418	-20.5244
		-0.3249	-20.3918
		-0.32561	-20.2615
		-0.32626	-20.1675
		-0.32686	-20.1132
		-0.32741	-20.0883
		-0.32793	-20.0809
		-0.32839	-20.0927
		-0.32877	-20.1614
		-0.32892	-20.3637
		-0.3288	-20.7306
		-0.32862	-21.1301
		-0.32865	-21.3927
		-0.32897	-21.4997
		-0.32947	-21.5028
		-0.33004	-21.4527
		-0.33065	-21.3873
		-0.33126	-21.3233
		-0.33183	-21.2773
		-0.33238	-21.2441
		-0.33287	-21.2347
		-0.33336	-21.2373
		-0.33379	-21.2712
		-0.33405	-21.4046
		-0.33399	-21.7354
		-0.33366	-22.2209
		-0.33346	-22.6375
		-0.33356	-22.8619
		-0.33396	-22.9271
		-0.33451	-22.9053
		-0.33511	-22.8481
		-0.33572	-22.7787
		-0.33631	-22.7193
		-0.33685	-22.6937
		-0.33736	-22.6953
		-0.33783	-22.7165
		-0.33827	-22.7496
		-0.33858	-22.8525
		-0.33861	-23.1257
		-0.33838	-23.5572
		-0.33819	-23.9594
		-0.3383	-24.1804
		-0.3387	-24.2339
		-0.33927	-24.1994
		-0.33989	-24.1364
		-0.3405	-24.0747
		-0.34109	-24.0173
		-0.34167	-23.9713
		-0.34222	-23.939
		-0.34274	-23.9263
		-0.34322	-23.932
		-0.34365	-23.9722
		-0.3439	-24.1205
		-0.34387	-24.4233
		-0.3437	-24.817
		-0.34366	-25.1301
		-0.3439	-25.2863
		-0.34435	-25.3121
		-0.34492	-25.2674
		-0.34552	-25.1981
		-0.34612	-25.1302
		-0.34669	-25.0747
		-0.34725	-25.0412
		-0.34776	-25.038
		-0.34822	-25.0609
		-0.34865	-25.1015
		-0.34901	-25.1771
		-0.34919	-25.3715
		-0.34907	-25.7377
		-0.34882	-26.1813
		-0.34875	-26.5046
		-0.349	-26.6486
		-0.34947	-26.6623
		-0.35006	-26.6187
		-0.35065	-26.5642
		-0.35122	-26.5168
		-0.35175	-26.4915
		-0.35226	-26.4875
		-0.35273	-26.5075
		-0.35314	-26.5503
		-0.35347	-26.6445
		-0.35353	-26.903
		-0.35323	-27.3834
		-0.35284	-27.9017
		-0.35279	-28.2281
		-0.35312	-28.3302
		-0.35368	-28.2927
		-0.35433	-28.1933
		-0.355	-28.0895
		-0.35564	-27.9996
		-0.35625	-27.9372
		-0.35682	-27.9007
		-0.35733	-27.8916
		-0.35778	-27.918
		-0.35813	-28.0026
		-0.35827	-28.2077
		-0.35817	-28.5666
		-0.35794	-28.9866
		-0.35788	-29.31
		-0.3581	-29.4665
		-0.35855	-29.4848
		-0.35913	-29.429
		-0.35977	-29.3475
		-0.36039	-29.2818
		-0.36096	-29.2313
		-0.3615	-29.2064
		-0.36201	-29.201
		-0.3625	-29.2126
		-0.36295	-29.2384
		-0.36333	-29.3013
		-0.36354	-29.4672
		-0.36353	-29.7714
		-0.36338	-30.1567
		-0.36333	-30.4812
		-0.36351	-30.6649
		-0.3639	-30.7265
		-0.36443	-30.714
		-0.365	-30.6661
		-0.36557	-30.6178
		-0.36611	-30.5871
		-0.36663	-30.5798
		-0.36713	-30.5806
		-0.36761	-30.5965
		-0.36801	-30.6478
		-0.36829	-30.7795
		-0.36831	-31.0619
		-0.36809	-31.4822
		-0.36788	-31.8874
		-0.36794	-32.1389
		-0.36828	-32.2349
		-0.36878	-32.2452
		-0.36933	-32.2154
		-0.36988	-32.1811
		-0.3704	-32.1642
		-0.37088	-32.1715
		-0.37132	-32.2037
		-0.37177	-32.2375
		-0.37217	-32.2936
		-0.3724	-32.4336
		-0.37233	-32.757
		-0.37206	-33.2085
		-0.37194	-33.5758
		-0.37215	-33.7482
		-0.37258	-33.7806
		-0.37312	-33.7521
		-0.3737	-33.7078
		-0.37427	-33.6726
		-0.37481	-33.6483
		-0.37532	-33.6355
		-0.37581	-33.6384
		-0.37629	-33.6549
		-0.37677	-33.6721
		-0.37716	-33.7347
		-0.37733	-33.9226
		-0.37723	-34.2732
		-0.37704	-34.6686
		-0.37707	-34.9463
		-0.37736	-35.0624
		-0.37784	-35.0697
		-0.37841	-35.0281
		-0.37901	-34.97
		-0.37961	-34.9147
		-0.38017	-34.8734
		-0.38068	-34.8651
		-0.38114	-34.8894
		-0.38157	-34.93
		-0.38198	-34.984
		-0.38229	-35.0846
		-0.38239	-35.3146
		-0.38224	-35.6975
		-0.38208	-36.0941
		-0.38214	-36.3526
		-0.38246	-36.4496
		-0.38293	-36.4582
		-0.38347	-36.4316
		-0.38402	-36.4005
		-0.38456	-36.3724
		-0.38505	-36.3567
		-0.38551	-36.3679
		-0.38594	-36.409
		-0.38635	-36.4751
		-0.38667	-36.5946
		-0.38665	-36.8922
		-0.38628	-37.4061
		-0.38592	-37.9115
		-0.38591	-38.204
		-0.38627	-38.29
		-0.38682	-38.2528
		-0.38746	-38.175
		-0.3881	-38.0933
		-0.38871	-38.0306
		-0.38928	-37.9835
		-0.38981	-37.963
		-0.3903	-37.9777
		-0.39072	-38.0193
		-0.39107	-38.1021
		-0.39108	-38.3744
		-0.39062	-38.9389
		-0.39014	-39.5298
		-0.39009	-39.851
		-0.39049	-39.9146
		-0.39111	-39.835
		-0.39182	-39.7125
		-0.39251	-39.6048
		-0.39315	-39.5218
		-0.39374	-39.4655
		-0.39429	-39.426
		-0.39481	-39.4137
		-0.39529	-39.4299
		-0.39573	-39.4652
		-0.39613	-39.5216
		-0.39642	-39.6483
		-0.39638	-39.9543
		-0.39607	-40.4228
		-0.39588	-40.832
		-0.396	-41.0529
		-0.39639	-41.1037
		-0.39693	-41.0696
		-0.39752	-41.0119
		-0.39811	-40.9592
		-0.39868	-40.9251
		-0.39922	-40.9021
		-0.39972	-40.9018
		-0.40017	-40.9249
		-0.40058	-40.9774
		-0.40094	-41.0569
		-0.40117	-41.2142
		-0.40113	-41.5325
		-0.40088	-41.9756
		-0.40071	-42.3641
		-0.40083	-42.583
		-0.4012	-42.65
		-0.40172	-42.6449
		-0.40226	-42.6257
		-0.40275	-42.6159
		-0.40322	-42.6224
		-0.40368	-42.6448
		-0.40413	-42.688
		-0.40456	-42.7357
		-0.40494	-42.8059
		-0.40517	-42.9608
		-0.40511	-43.2805
		-0.40488	-43.7137
		-0.40476	-44.075
		-0.40495	-44.2577
		-0.40537	-44.2963
		-0.4059	-44.2681
		-0.40647	-44.229
		-0.40703	-44.2013
		-0.40755	-44.1908
		-0.40804	-44.1882
		-0.40851	-44.1967
		-0.40897	-44.2158
		-0.4094	-44.2527
		-0.40975	-44.3437
		-0.40988	-44.5462
		-0.40978	-44.8854
		-0.40964	-45.2601
		-0.40969	-45.5304
		-0.40998	-45.6482
		-0.41045	-45.663
		-0.41103	-45.622
		-0.41161	-45.5679
		-0.41217	-45.5331
		-0.41268	-45.5243
		-0.41315	-45.5379
		-0.4136	-45.5719
		-0.41403	-45.6147
		-0.41443	-45.671
		-0.41474	-45.7783
		-0.41484	-46.0137
		-0.41469	-46.3978
		-0.41452	-46.7908
		-0.41455	-47.0578
		-0.41484	-47.1713
		-0.4153	-47.1937
		-0.41584	-47.1744
		-0.4164	-47.1451
		-0.41693	-47.1279
		-0.41742	-47.1273
		-0.41788	-47.1494
		-0.41831	-47.1911
		-0.4187	-47.2529
		-0.419	-47.3721
		-0.41905	-47.6305
		-0.41881	-48.066
		-0.41851	-48.534
		-0.41847	-48.8524
		-0.41874	-48.9853
		-0.41923	-48.9935
		-0.4198	-48.948
		-0.4204	-48.8836
		-0.42097	-48.8338
		-0.42151	-48.8111
		-0.42198	-48.8174
		-0.42241	-48.8478
		-0.42282	-48.8981
		-0.42318	-48.9812
		-0.4233	-49.2008
		-0.42299	-49.6768
		-0.42252	-50.2516
		-0.4224	-50.6134
		-0.4227	-50.7233
		-0.42325	-50.6909
		-0.42388	-50.6096
		-0.42453	-50.5296
		-0.42516	-50.4558
		-0.42575	-50.404
		-0.42629	-50.3678
		-0.4268	-50.3614
		-0.42726	-50.3774
		-0.42771	-50.4077
		-0.42812	-50.4573
		-0.42841	-50.569
		-0.42847	-50.8254
		-0.42828	-51.2377
		-0.42807	-51.6585
		-0.42811	-51.9355
		-0.42841	-52.0473
		-0.42889	-52.0598
		-0.42944	-52.03
		-0.43001	-51.9843
		-0.43056	-51.9514
		-0.43107	-51.9437
		-0.43152	-51.9679
		-0.43194	-52.0137
		-0.43233	-52.0738
		-0.4327	-52.147
		-0.43298	-52.2775
		-0.433	-52.5531
		-0.43278	-52.9734
		-0.43258	-53.3744
		-0.43265	-53.6242
		-0.43295	-53.728
		-0.4334	-53.7551
		-0.4339	-53.7535
		-0.4344	-53.7504
		-0.43489	-53.7588
		-0.43534	-53.7832
		-0.43577	-53.8275
		-0.43619	-53.8776
		-0.43659	-53.9339
		-0.4369	-54.0388
		-0.43697	-54.2915
		-0.4368	-54.6965
		-0.43659	-55.109
		-0.43665	-55.372
		-0.43696	-55.4785
		-0.43742	-55.4925
		-0.43794	-55.4808
		-0.43846	-55.4717
		-0.43896	-55.4652
		-0.43943	-55.4677
		-0.43989	-55.4923
		-0.44033	-55.5365
		-0.44076	-55.5837
		-0.44115	-55.6558
		-0.44136	-55.8118
		-0.44135	-56.1127
		-0.4412	-56.4916
		-0.44119	-56.7951
		-0.44143	-56.9416
		-0.44186	-56.9757
		-0.44239	-56.9637
		-0.44294	-56.9377
		-0.44346	-56.9174
		-0.44397	-56.911
		-0.44444	-56.9249
		-0.44488	-56.9593
		-0.44529	-57.0079
		-0.44568	-57.0651
		-0.44603	-57.1472
		-0.44623	-57.3204
		-0.44617	-57.6468
		-0.44597	-58.0605
		-0.44588	-58.3997
		-0.44606	-58.5817
		-0.44645	-58.6482
		-0.44694	-58.6525
		-0.44747	-58.6383
		-0.44799	-58.623
		-0.44847	-58.6174
		-0.44892	-58.6408
		-0.44933	-58.7053
		-0.4497	-58.7905
		-0.45001	-58.9024
		-0.45018	-59.0922
		-0.45011	-59.417
		-0.44992	-59.831
		-0.44981	-60.1886
		-0.44994	-60.3998
		-0.4503	-60.4694
		-0.45079	-60.4736
		-0.45132	-60.4585
		-0.45184	-60.4522
		-0.45233	-60.4566
		-0.45279	-60.4778
		-0.45322	-60.5167
		-0.45363	-60.5705
		-0.45398	-60.6556
		-0.45413	-60.851
		-0.45386	-61.2972
		-0.45339	-61.8772
		-0.45319	-62.2798
		-0.45344	-62.4281
		-0.45397	-62.4145
		-0.45459	-62.3354
		-0.45523	-62.2523
		-0.45584	-62.1831
		-0.45641	-62.1377
		-0.45693	-62.1134
		-0.45741	-62.1108
		-0.45785	-62.1356
		-0.45826	-62.1944
		-0.45863	-62.273
		-0.45893	-62.3872
		-0.45904	-62.6122
		-0.4589	-62.9914
		-0.45869	-63.4112
		-0.45868	-63.7121
		-0.45893	-63.8483
		-0.45937	-63.8774
		-0.45989	-63.8681
		-0.46041	-63.8562
		-0.46092	-63.8566
		-0.46139	-63.8688
		-0.46184	-63.8987
		-0.46226	-63.9426
		-0.46264	-64.009
		-0.463	-64.0906
		-0.46327	-64.2189
		-0.46334	-64.4698
		-0.46315	-64.8768
		-0.46291	-65.3121
		-0.4629	-65.6144
		-0.46316	-65.7567
		-0.46359	-65.7987
		-0.46407	-65.8051
		-0.46455	-65.8086
		-0.465	-65.8276
		-0.46544	-65.8619
		-0.46587	-65.9138
		-0.46626	-65.9758
		-0.46663	-66.0531
		-0.46692	-66.1732
		-0.46699	-66.4195
		-0.46681	-66.8109
		-0.46662	-67.2192
		-0.46666	-67.4884
		-0.46694	-67.5973
		-0.4674	-67.6102
		-0.46793	-67.592
		-0.46844	-67.5901
		-0.46889	-67.6153
		-0.46932	-67.6521
		-0.46974	-67.6976
		-0.47015	-67.7513
		-0.47055	-67.81
		-0.47093	-67.8849
		-0.47118	-68.0259
		-0.47121	-68.3033
		-0.47107	-68.6775
		-0.47099	-69.0154
		-0.47115	-69.2174
		-0.47151	-69.2959
		-0.47197	-69.3188
		-0.47244	-69.3211
		-0.47296	-69.3069
		-0.47346	-69.3072
		-0.47391	-69.3317
		-0.47434	-69.3775
		-0.47475	-69.4312
		-0.47513	-69.4999
		-0.47545	-69.6001
		-0.47567	-69.7674
		-0.47567	-70.0645
		-0.4755	-70.4587
		-0.47537	-70.8225
		-0.47547	-71.0443
		-0.4758	-71.1431
		-0.47625	-71.1709
		-0.47676	-71.167
		-0.47726	-71.1666
		-0.47771	-71.1847
		-0.47812	-71.2317
		-0.47849	-71.3051
		-0.47884	-71.3949
		-0.47916	-71.4988
		-0.47938	-71.6533
		-0.4794	-71.9247
		-0.47927	-72.2958
		-0.47915	-72.6559
		-0.47923	-72.9124
		-0.47949	-73.0491
		-0.4799	-73.108
		-0.48036	-73.1276
		-0.48083	-73.1398
		-0.48131	-73.1577
		-0.48175	-73.1911
		-0.48216	-73.2432
		-0.48254	-73.3102
		-0.48289	-73.3942
		-0.48311	-73.5564
		-0.48297	-73.9406
		-0.48251	-74.5079
		-0.48222	-74.9686
		-0.48234	-75.1811
		-0.48279	-75.2122
		-0.48335	-75.1681
		-0.48396	-75.1156
		-0.48455	-75.0641
		-0.4851	-75.0286
		-0.48562	-75.0175
		-0.48607	-75.044
		-0.48648	-75.0974
		-0.48686	-75.1692
		-0.48722	-75.2464
		-0.48754	-75.3452
		-0.48771	-75.5346
		-0.48763	-75.8838
		-0.48739	-76.3199
		-0.48732	-76.6571
		-0.48752	-76.838
		-0.48787	-76.9119
		-0.48834	-76.9297
		-0.48884	-76.9311
		-0.48932	-76.9377
		-0.48977	-76.9507
		-0.49019	-76.9857
		-0.49061	-77.032
		-0.49101	-77.0951
		-0.49136	-77.1782
		-0.49168	-77.2845
		-0.49186	-77.4767
		-0.49175	-77.8299
		-0.49146	-78.297
		-0.49128	-78.691
		-0.4914	-78.91
		-0.49176	-78.998
		-0.49221	-79.022
		-0.4927	-79.027
		-0.49319	-79.038
		-0.49362	-79.071
		-0.49403	-79.132
		-0.49438	-79.206
		-0.49474	-79.291
		-0.49506	-79.381
		-0.49529	-79.534
		-0.49529	-79.837
		-0.49504	-80.276
		-0.49489	-80.665
		-0.49502	-80.875
		-0.49538	-80.952
		-0.49585	-80.979
		-0.49632	-80.996
		-0.49678	-81.013
		-0.49724	-81.032
		-0.49766	-81.066
		-0.49808	-81.122
		-0.49847	-81.189
		-0.49886	-81.26
		-0.49921	-81.335
		-0.49944	-81.489
		-0.49943	-81.786
		-0.49924	-82.191
		-0.49912	-82.551
		-0.49925	-82.758
		-0.49958	-82.839
		-0.50004	-82.857
		-0.50054	-82.86
		-0.50103	-82.863
		-0.50151	-82.876
		-0.50195	-82.915
		-0.50234	-82.981
		-0.50269	-83.064
		-0.50302	-83.156
		-0.50333	-83.269
		-0.50354	-83.449
		-0.50353	-83.748
		-0.50335	-84.149
		-0.50323	-84.503
		-0.50338	-84.717
		-0.5037	-84.818
		-0.50411	-84.864
		-0.50456	-84.89
		-0.505	-84.912
		-0.50543	-84.951
		-0.50583	-85.018
		-0.5062	-85.102
		-0.50652	-85.203
		-0.50682	-85.316
		-0.50703	-85.49
		-0.50692	-85.849
		-0.50655	-86.358
		-0.50631	-86.797
		-0.50641	-87.023
		-0.50679	-87.09
		-0.50731	-87.079
		-0.50786	-87.055
		-0.50838	-87.04
		-0.50886	-87.041
		-0.50932	-87.061
		-0.50973	-87.114
		-0.51006	-87.206
		-0.51036	-87.32
		-0.51059	-87.467
		-0.51066	-87.71
		-0.51052	-88.09
		-0.5103	-88.512
		-0.51029	-88.82
		-0.51054	-88.959
		-0.51102	-88.977
		-0.51154	-88.957
		-0.51203	-88.957
		-0.51248	-88.976
		-0.51291	-89.021
		-0.51332	-89.081
		-0.51372	-89.144
		-0.51408	-89.217
		-0.51444	-89.294
		-0.51476	-89.392
		-0.51497	-89.567
		-0.51492	-89.894
		-0.51469	-90.319
		-0.5146	-90.658
		-0.51477	-90.842
		-0.51516	-90.913
		-0.51564	-90.927
		-0.51614	-90.932
		-0.51662	-90.935
		-0.51708	-90.955
		-0.51751	-90.986
		-0.51793	-91.043
		-0.51828	-91.121
		-0.51861	-91.218
		-0.51888	-91.352
		-0.519	-91.574
		-0.51886	-91.952
		-0.51858	-92.405
		-0.5185	-92.745
		-0.51871	-92.916
		-0.5191	-92.977
		-0.51954	-93.003
		-0.51997	-93.035
		-0.52038	-93.078
		-0.52078	-93.138
		-0.52116	-93.207
		-0.52153	-93.287
		-0.52187	-93.375
		-0.52219	-93.483
		-0.52243	-93.65
		-0.52243	-93.942
		-0.52222	-94.353
		-0.52206	-94.734
		-0.52215	-94.976
		-0.52245	-95.098
		-0.52285	-95.155
		-0.5233	-95.183
		-0.52377	-95.196
		-0.5242	-95.227
		-0.52463	-95.269
		-0.52505	-95.32
		-0.52543	-95.395
		-0.52576	-95.487
		-0.52607	-95.601
		-0.52628	-95.773
		-0.52628	-96.065
		-0.52613	-96.446
		-0.52604	-96.792
		-0.52616	-97.011
		-0.52649	-97.108
		-0.52694	-97.136
		-0.5274	-97.157
		-0.52784	-97.193
		-0.52823	-97.251
		-0.52861	-97.319
		-0.52898	-97.395
		-0.52933	-97.485
		-0.52966	-97.583
		-0.52996	-97.702
		-0.53017	-97.87
		-0.53017	-98.157
		-0.52999	-98.546
		-0.52985	-98.913
		-0.52993	-99.15
		-0.53024	-99.264
		-0.53066	-99.314
		-0.5311	-99.343
		-0.53153	-99.382
		-0.53194	-99.442
		-0.53233	-99.508
		-0.53268	-99.592
		-0.53298	-99.706
		-0.53323	-99.847
		-0.53342	-100.037
		-0.5334	-100.344
		-0.53316	-100.783
		-0.53293	-101.208
		-0.53298	-101.473
		-0.53327	-101.58
		-0.53374	-101.598
		-0.53426	-101.584
		-0.53474	-101.583
		-0.53518	-101.615
		-0.53558	-101.678
		-0.53593	-101.764
		-0.53625	-101.874
		-0.53656	-101.991
		-0.53682	-102.123
		-0.537	-102.309
		-0.537	-102.599
		-0.53689	-102.961
		-0.53682	-103.291
		-0.53695	-103.512
		-0.53726	-103.62
		-0.53768	-103.667
		-0.53814	-103.683
		-0.53859	-103.707
		-0.53904	-103.744
		-0.53944	-103.796
		-0.53982	-103.852
		-0.54018	-103.921
		-0.54052	-104.013
		-0.5408	-104.138
		-0.54098	-104.321
		-0.54097	-104.616
		-0.5408	-105.013
		-0.54066	-105.388
		-0.54073	-105.642
		-0.54102	-105.768
		-0.54143	-105.815
		-0.54191	-105.825
		-0.54236	-105.853
		-0.54277	-105.907
		-0.54315	-105.982
		-0.54351	-106.071
		-0.54383	-106.172
		-0.54413	-106.281
		-0.54443	-106.402
		-0.5446	-106.587
		-0.54453	-106.915
		-0.54426	-107.364
		-0.54407	-107.777
		-0.54413	-108.032
		-0.54442	-108.154
		-0.54484	-108.207
		-0.54529	-108.238
		-0.54575	-108.267
		-0.54617	-108.306
		-0.54656	-108.361
		-0.54694	-108.424
		-0.5473	-108.504
		-0.54763	-108.609
		-0.54791	-108.749
		-0.54802	-108.97
		-0.54787	-109.339
		-0.54761	-109.783
		-0.54752	-110.129
		-0.54771	-110.307
		-0.54808	-110.375
		-0.54854	-110.386
		-0.54903	-110.381
		-0.54949	-110.406
		-0.5499	-110.464
		-0.55026	-110.546
		-0.55058	-110.647
		-0.55089	-110.757
		-0.55122	-110.857
		-0.5515	-110.99
		-0.55163	-111.208
		-0.55155	-111.535
		-0.55142	-111.902
		-0.55143	-112.195
		-0.55163	-112.375
		-0.55196	-112.471
		-0.55236	-112.523
		-0.55278	-112.564
		-0.5532	-112.613
		-0.5536	-112.672
		-0.55396	-112.746
		-0.55431	-112.827
		-0.55467	-112.919
		-0.55498	-113.03
		-0.55522	-113.18
		-0.55531	-113.416
		-0.55517	-113.786
		-0.55495	-114.214
		-0.55489	-114.54
		-0.55509	-114.714
		-0.55544	-114.792
		-0.55588	-114.825
		-0.55634	-114.854
		-0.55675	-114.906
		-0.55709	-114.998
		-0.55739	-115.11
		-0.55767	-115.238
		-0.55793	-115.375
		-0.5582	-115.512
		-0.55838	-115.693
		-0.55836	-115.989
		-0.55816	-116.388
		-0.55806	-116.743
		-0.55817	-116.969
		-0.55849	-117.081
		-0.55891	-117.127
		-0.55937	-117.15
		-0.5598	-117.188
		-0.56021	-117.247
		-0.56057	-117.331
		-0.56088	-117.428
		-0.56121	-117.531
		-0.56153	-117.634
		-0.56181	-117.762
		-0.56197	-117.97
		-0.5619	-118.298
		-0.56172	-118.7
		-0.56167	-119.025
		-0.56184	-119.211
		-0.56219	-119.292
		-0.56263	-119.331
		-0.5631	-119.355
		-0.56356	-119.376
		-0.56397	-119.423
		-0.56433	-119.499
		-0.56466	-119.598
		-0.56499	-119.714
		-0.56528	-119.832
		-0.56555	-119.96
		-0.56573	-120.134
		-0.56575	-120.42
		-0.56559	-120.81
		-0.56548	-121.171
		-0.56558	-121.406
		-0.56584	-121.54
		-0.56621	-121.618
		-0.56662	-121.667
		-0.56702	-121.717
		-0.56742	-121.779
		-0.56777	-121.854
		-0.5681	-121.94
		-0.56842	-122.04
		-0.56873	-122.15
		-0.569	-122.296
		-0.56903	-122.568
		-0.56872	-123.045
		-0.56837	-123.545
		-0.56835	-123.852
		-0.56863	-123.974
		-0.56908	-124.007
		-0.56956	-124.023
		-0.57004	-124.028
		-0.5705	-124.05
		-0.57089	-124.103
		-0.57123	-124.199
		-0.57153	-124.316
		-0.57183	-124.435
		-0.5721	-124.563
		-0.5723	-124.732
		-0.57229	-125.022
		-0.5721	-125.436
		-0.57194	-125.831
		-0.572	-126.083
		-0.57228	-126.214
		-0.57265	-126.291
		-0.57306	-126.349
		-0.57348	-126.392
		-0.57389	-126.439
		-0.57428	-126.497
		-0.57464	-126.573
		-0.57497	-126.668
		-0.57532	-126.767
		-0.57564	-126.868
		-0.57589	-127.014
		-0.57593	-127.268
		-0.57579	-127.646
		-0.57562	-128.044
		-0.57561	-128.339
		-0.57582	-128.496
		-0.57617	-128.573
		-0.57657	-128.624
		-0.577	-128.662
		-0.57744	-128.704
		-0.57782	-128.778
		-0.57815	-128.884
		-0.57843	-129.003
		-0.5787	-129.129
		-0.57899	-129.248
		-0.57924	-129.395
		-0.57935	-129.632
		-0.57921	-130.011
		-0.57899	-130.431
		-0.57897	-130.735
		-0.57917	-130.911
		-0.5795	-131.014
		-0.57987	-131.087
		-0.58026	-131.151
		-0.58063	-131.218
		-0.58096	-131.303
		-0.58129	-131.413
		-0.58161	-131.529
		-0.58193	-131.635
		-0.58224	-131.741
		-0.58245	-131.907
		-0.58243	-132.211
		-0.58221	-132.639
		-0.58203	-133.035
		-0.58212	-133.27
		-0.58241	-133.38
		-0.58283	-133.437
		-0.58325	-133.486
		-0.58367	-133.533
		-0.58408	-133.583
		-0.58443	-133.667
		-0.58473	-133.775
		-0.58503	-133.897
		-0.58531	-134.017
		-0.5856	-134.132
		-0.58584	-134.283
		-0.5859	-134.534
		-0.58579	-134.895
		-0.5857	-135.237
		-0.58581	-135.467
		-0.58607	-135.605
		-0.58642	-135.693
		-0.5868	-135.756
		-0.5872	-135.811
		-0.58758	-135.877
		-0.58795	-135.964
		-0.58829	-136.059
		-0.58861	-136.164
		-0.58894	-136.259
		-0.58919	-136.4
		-0.58932	-136.62
		-0.58934	-136.899
		-0.58917	-137.288
		-0.58895	-137.692
		-0.58894	-137.997
		-0.58915	-138.175
		-0.58948	-138.276
		-0.58988	-138.341
		-0.5903	-138.383
		-0.59069	-138.435
		-0.59103	-138.533
		-0.5913	-138.67
		-0.59153	-138.826
		-0.59174	-138.991
		-0.59192	-139.17
		-0.59203	-139.401
		-0.59196	-139.737
		-0.59175	-140.151
		-0.59164	-140.503
		-0.59177	-140.715
		-0.59206	-140.835
		-0.59239	-140.928
		-0.59272	-141.025
		-0.59307	-141.111
		-0.59346	-141.172
		-0.59384	-141.241
		-0.59416	-141.346
		-0.59442	-141.482
		-0.5947	-141.614
		-0.59494	-141.768
		-0.59502	-142.018
		-0.59486	-142.401
		-0.59462	-142.823
		-0.5946	-143.136
		-0.59481	-143.309
		-0.59519	-143.384
		-0.59561	-143.427
		-0.59603	-143.463
		-0.59647	-143.498
		-0.5969	-143.541
		-0.59726	-143.623
		-0.59757	-143.735
		-0.59785	-143.861
		-0.59811	-143.995
		-0.59836	-144.139
		-0.59856	-144.317
		-0.59858	-144.604
		-0.59837	-145.01
		-0.59823	-145.388
		-0.59833	-145.629
		-0.5986	-145.763
		-0.59895	-145.854
		-0.59931	-145.928
		-0.59971	-145.995
		-0.60008	-146.067
		-0.60043	-146.155
		-0.60074	-146.256
		-0.60104	-146.371
		-0.60134	-146.486
		-0.60164	-146.6
		-0.60185	-146.765
		-0.60184	-147.058
		-0.60159	-147.488
		-0.60134	-147.925
		-0.60133	-148.221
		-0.60156	-148.38
		-0.60193	-148.461
		-0.60233	-148.519
		-0.60275	-148.567
		-0.60316	-148.616
		-0.60352	-148.7
		-0.60382	-148.808
		-0.60408	-148.943
		-0.60434	-149.086
		-0.6046	-149.23
		-0.60479	-149.409
		-0.6048	-149.694
		-0.60462	-150.086
		-0.6045	-150.456
		-0.60459	-150.699
		-0.60484	-150.846
		-0.60516	-150.936
		-0.60552	-151.009
		-0.60591	-151.082
		-0.6063	-151.155
		-0.60665	-151.243
		-0.60697	-151.34
		-0.60728	-151.451
		-0.60761	-151.549
		-0.60794	-151.649
		-0.60815	-151.809
		-0.60817	-152.086
		-0.60803	-152.468
		-0.60789	-152.846
		-0.60793	-153.113
		-0.60817	-153.26
		-0.60852	-153.345
		-0.60891	-153.412
		-0.60932	-153.46
		-0.60972	-153.51
		-0.61005	-153.598
		-0.61032	-153.723
		-0.61057	-153.863
		-0.61084	-154.005
		-0.6111	-154.151
		-0.61133	-154.305
		-0.61143	-154.535
		-0.61134	-154.886
		-0.61119	-155.273
		-0.61118	-155.565
		-0.61133	-155.757
		-0.61162	-155.881
		-0.61197	-155.975
		-0.61233	-156.061
		-0.61268	-156.155
		-0.61298	-156.263
		-0.61326	-156.39
		-0.61351	-156.533
		-0.61378	-156.665
		-0.61407	-156.791
		-0.61426	-156.967
		-0.61423	-157.274
		-0.61402	-157.695
		-0.61383	-158.098
		-0.61388	-158.358
		-0.61415	-158.494
		-0.61453	-158.566
		-0.61493	-158.619
		-0.61534	-158.663
		-0.61574	-158.718
		-0.61605	-158.824
		-0.61632	-158.963
		-0.61657	-159.109
		-0.61682	-159.255
		-0.61708	-159.393
		-0.6173	-159.555
		-0.61737	-159.814
		-0.61726	-160.165
		-0.61719	-160.497
		-0.61727	-160.721
		-0.61752	-160.866
		-0.61783	-160.974
		-0.61818	-161.066
		-0.61854	-161.148
		-0.6189	-161.228
		-0.61923	-161.324
		-0.61953	-161.441
		-0.61982	-161.568
		-0.62012	-161.687
		-0.6204	-161.804
		-0.62063	-161.963
		-0.62072	-162.205
		-0.62063	-162.56
		-0.62043	-162.968
		-0.62035	-163.298
		-0.62051	-163.501
		-0.62081	-163.613
		-0.62116	-163.692
		-0.62157	-163.739
		-0.62199	-163.788
		-0.62234	-163.879
		-0.62262	-164.006
		-0.62287	-164.151
		-0.6231	-164.306
		-0.62332	-164.466
		-0.62352	-164.646
		-0.62359	-164.901
		-0.62348	-165.251
		-0.62336	-165.609
		-0.62338	-165.887
		-0.62355	-166.086
		-0.62383	-166.217
		-0.62417	-166.314
		-0.62453	-166.39
		-0.62487	-166.474
		-0.62521	-166.573
		-0.62551	-166.684
		-0.62579	-166.805
		-0.62608	-166.92
		-0.62635	-167.065
		-0.62649	-167.293
		-0.62635	-167.668
		-0.62605	-168.145
		-0.6259	-168.527
		-0.62604	-168.741
		-0.62638	-168.837
		-0.62679	-168.89
		-0.62721	-168.935
		-0.62764	-168.969
		-0.62806	-169.017
		-0.62841	-169.107
		-0.62871	-169.231
		-0.62897	-169.371
		-0.62923	-169.513
		-0.62948	-169.653
		-0.62972	-169.8
		-0.62989	-169.995
		-0.62988	-170.294
		-0.62975	-170.658
		-0.62968	-170.995
		-0.62976	-171.24
		-0.62999	-171.401
		-0.63028	-171.515
		-0.63063	-171.604
		-0.631	-171.69
		-0.63136	-171.779
		-0.63163	-171.903
		-0.63186	-172.048
		-0.63215	-172.172
		-0.63246	-172.297
		-0.63269	-172.452
		-0.63282	-172.658
		-0.63278	-172.972
		-0.63255	-173.392
		-0.63238	-173.797
		-0.63241	-174.066
		-0.63265	-174.22
		-0.63297	-174.312
		-0.63336	-174.366
		-0.63375	-174.423
		-0.63408	-174.526
		-0.63435	-174.665
		-0.63459	-174.813
		-0.63485	-174.96
		-0.63509	-175.107
		-0.63533	-175.256
		-0.63551	-175.445
		-0.63544	-175.779
		-0.63524	-176.194
		-0.63517	-176.528
		-0.63527	-176.765
		-0.6355	-176.925
		-0.6358	-177.036
		-0.63615	-177.124
		-0.63651	-177.2
		-0.63685	-177.286
		-0.63717	-177.389
		-0.63745	-177.511
		-0.63777	-177.622
		-0.63809	-177.728
		-0.63835	-177.868
		-0.63854	-178.052
		-0.63856	-178.338
		-0.63842	-178.709
		-0.6383	-179.074
		-0.63835	-179.331
		-0.63857	-179.484
		-0.63888	-179.586
		-0.63928	-179.651
		-0.6397	-179.708
		-0.64002	-179.809
		-0.64029	-179.941
		-0.64054	-180.083
		-0.6408	-180.225
		-0.64104	-180.372
		-0.64128	-180.523
		-0.6415	-180.676
		-0.64164	-180.879
		-0.64162	-181.171
		-0.6415	-181.543
		-0.6414	-181.896
		-0.64147	-182.142
		-0.64171	-182.301
		-0.64202	-182.404
		-0.64236	-182.492
		-0.64271	-182.585
		-0.64299	-182.704
		-0.64324	-182.861
		-0.64351	-182.996
		-0.64377	-183.134
		-0.64398	-183.302
		-0.64414	-183.507
		-0.64415	-183.792
		-0.64399	-184.172
		-0.64383	-184.557
		-0.64385	-184.829
		-0.64407	-184.993
		-0.64441	-185.094
		-0.64483	-185.148
		-0.64525	-185.195
		-0.64557	-185.29
		-0.64582	-185.43
		-0.64606	-185.587
		-0.64631	-185.738
		-0.64653	-185.897
		-0.64679	-186.031
		-0.64703	-186.182
		-0.64714	-186.419
		-0.64711	-186.732
		-0.64705	-187.067
		-0.64708	-187.338
		-0.64727	-187.512
		-0.64757	-187.615
		-0.64792	-187.699
		-0.64827	-187.786
		-0.6486	-187.875
		-0.64892	-187.977
		-0.64921	-188.093
		-0.64953	-188.198
		-0.64983	-188.316
		-0.65006	-188.474
		-0.65025	-188.658
		-0.65036	-188.88
		-0.65035	-189.175
		-0.65024	-189.538
		-0.65012	-189.898
		-0.65019	-190.16
		-0.65044	-190.31
		-0.65081	-190.382
		-0.6512	-190.441
		-0.65153	-190.538
		-0.65181	-190.668
		-0.65208	-190.814
		-0.65232	-190.955
		-0.65255	-191.101
		-0.65276	-191.265
		-0.65297	-191.44
		-0.65311	-191.658
		-0.65291	-192.066
		-0.65252	-192.58
		-0.65241	-192.944
		-0.6526	-193.124
		-0.65294	-193.21
		-0.65334	-193.268
		-0.65372	-193.333
		-0.65409	-193.413
		-0.65442	-193.509
		-0.65473	-193.621
		-0.65505	-193.73
		-0.65535	-193.844
		-0.6556	-193.986
		-0.65578	-194.166
		-0.65589	-194.393
		-0.65579	-194.749
		-0.65545	-195.223
		-0.65525	-195.631
		-0.65534	-195.87
		-0.6557	-195.954
		-0.65623	-195.932
		-0.65675	-195.917
		-0.65719	-195.964
		-0.65755	-196.043
		-0.65789	-196.133
		-0.65824	-196.211
		-0.65859	-196.298
		-0.65894	-196.393
		-0.65928	-196.491
[truncated: 2,703 more rows]
[truncated: 31 more columns]

## Sheet: Fig. 5
Fig. 5A														Fig. 5B														Fig. 5E					Fig. 5F
CuL/Cu2O														CuL/Cu2O															CuL/Cu2O	Cup/Cu2O				Cup/Cu2O	Cup/Cu2O	CuL/Cu2O	CuL/Cu2O
Wavenumber (cm-1)	Transmittance (a.u.)													Raman shift (cm-1)	Intensity (a.u.)													0	0	0			0	0		0
1199.45	-0.00476	1.00116	0.99908	1.00252	1.00246	0.99546	0.96147	0.97761	0.94756	0.9699	0.99646			1800.5	251.42	479.989	278.976	136.4	162.127	257.305	203.631	154.209	112.874	143.554	65.2854			1	0	0			1	0		0
1201.38	-0.00395	0.99568	0.99969	1.00378	1.0045	0.99533	0.96324	0.99213	0.95591	0.97078	0.99611			1801.46	282.855	387.917	282.659	176.79	201.148	250.46	191.528	146.903	143.59	81.3767	69.648			2	-0.148	-0.0475			2	1.78		1.46
1203.3	-0.00531	0.99277	0.99972	1.0043	1.00381	0.99746	0.96608	0.99236	0.96611	0.97205	0.99734			1802.42	246.252	395.861	409.891	131.551	199.526	240.631	169.456	163.426	130.951	89.5647	92.69			3	-0.148	-0.0475			3	1.78		1.46
1205.23	-0.0096	0.99631	1.00033	1.00578	1.00017	0.99785	0.97068	0.99497	0.97749	0.9778	0.99977			1803.39	208.101	466.783	365.933	185.857	159.301	223.566	203.524	178.054	158.553	101.246	39.0871								4	0.49		0.185
1207.16	-0.0067	0.99973	0.99809	1.00743	0.99778	0.99764	0.97452	0.99683	0.98762	0.98514	1.00072			1804.35	202.398	361.566	241.094	250.82	154.912	288.563	188.412	246.034	183.752	104.042	15.3969								5	0.49		0.185
1209.09	-0.00171	1.00015	0.99746	1.00161	0.99391	0.99649	0.97646	0.99508	0.998	0.99039	1.00004			1805.32	173.766	438.966	222.552	130.57	223.192	276.657	202.266	244.898	178.161	86.5374	29.4102								6	0.106		-0.139
1211.02	0.0024	1.00227	0.99759	0.99939	0.99316	0.99795	0.97977	0.99326	0.99748	0.99545	0.99645			1806.28	197.536	476.344	321.44	138.929	279.731	194.311	212.679	224.591	152.778	144.072	53.3583								7	0.106		-0.139
1212.94	0.00406	0.99807	0.99707	0.99901	0.99737	0.99714	0.98485	0.99512	1.00022	0.99358	0.99531			1807.25	296.662	359.844	303.893	199.256	165.416	229.461	161.994	209.125	163.866	136.699	57.3329								8	-0.0894		-1
1214.87	0.00486	0.99864	0.99813	0.99921	0.98867	0.99744	0.98868	0.99985	0.99335	0.99198	0.99669			1808.21	281.188	477.157	205.96	176.555	200.085	225.553	190.746	225.414	114.533	142.141	95.0852								9	-0.0894		-1
1216.8	0.00528	0.99851	0.99864	0.99992	0.9918	0.99838	0.99058	0.99799	0.98754	0.99086	0.99665			1809.18	152.453	423.962	122.707	200.366	266.046	192.692	210.614	215.117	130.569	120.978	82.0662								10	0.219	0.219	-0.099	-0.099
1218.73	0.00258	0.9916	0.99983	1.00055	0.99494	0.99865	0.9923	0.9964	0.99212	0.99302	0.99706			1810.14	76.5837	405.179	315.064	236.226	168.097	239.066	221.083	130.945	165.432	103.567	74.6563								11	0.219	0.219	-0.099	-0.099
1220.66	-0.000983593	0.99756	1.0044	1.00158	0.99912	0.98788	0.99565	0.9967	0.99813	0.99799	0.99914			1811.11	204.222	471.658	307.285	263.871	92.42	226.978	173.449	127.176	176.905	161.314	67.8244								12	0.522	-0.154	0.17	-0.293
1222.59	-0.00422	1.00365	1.00459	1.00369	1.00193	0.99197	0.99793	0.99709	1.00373	1.00003	1.00029			1812.07	233.465	349.31	198.815	155.561	108.432	272.861	135.425	124.472	190.338	167.966	70.7799								13	0.522	-0.154	0.17	-0.293
1224.52	-0.00536	1.00475	1.00628	1.00629	1.00326	0.9968	0.99578	0.99636	1.00566	1.0043	0.99882			1813.03	200.356	296.82	203.023	126.969	135.48	304.103	141.494	148.145	102.463	180.766	35.3983
1226.44	-0.00479	1.00073	1.00197	1.00764	1.00226	1.0009	0.99351	0.99433	1.003	1.0029	0.9966			1814	132.886	362.021	229.06	149.256	141.456	239.6	167.022	180.474	78.1482	148.984	70.734
1228.37	-0.0043	1.00309	1.00317	1.0078	0.99915	1.0023	0.99386	0.99378	1.0012	0.99895	1.00178			1814.96	150.665	439.684	250.196	81.7673	144.625	183.841	188.487	212.332	98.035	147.22	75.2797
1230.3	-0.00278	1.00228	1.00176	1.00669	0.99875	1.00267	0.9953	0.99402	0.99845	0.99518	1.00381			1815.93	177.691	476.869	221.527	194.559	209.614	192.019	279.763	236.232	65.7992	160.25	73.5028
1232.23	-0.00106	1.00013	0.99929	1.00427	0.99835	1.00231	0.99751	0.99432	0.99672	0.9941	1.0042			1816.89	123.801	419.823	283.363	230.932	179.105	270.39	220.925	155.945	127.1	162.433	56.9598
1234.16	0.000101107	1.00276	0.99999	1.00239	0.9986	1.00301	0.99994	0.99476	0.99613	0.99675	1.00435			1817.86	156.446	506.064	331.979	199.478	180.909	277.823	196.756	147.189	173.258	81.5456	72.7486
1236.09	0.0017	1.00479	1.00046	1.00058	0.99836	1.00326	0.99901	0.99445	0.99457	0.99814	1.00454			1818.82	200.624	424.718	277.609	145.345	231.632	302.707	213.2	207.446	155.722	158.333	71.1213
1238.01	0.0042	1.00079	0.99805	1.00005	0.99747	1.00035	0.99546	0.99496	0.99153	0.99609	1.00626			1819.78	174.44	372.432	204.394	167.835	264.971	272.037	179.56	219.365	102.181	126.374	76.1713
1239.94	0.00656	0.99804	0.99718	1.00124	0.99728	0.99609	0.99421	0.99486	0.99319	0.99529	1.00272			1820.75	196.809	421.583	229.582	287.149	182.774	268.319	181.627	193.265	134.743	132.219	48.1919
1241.87	0.00758	0.99823	0.998	0.99202	0.99805	0.99429	0.99457	0.9933	0.99393	0.99012	0.99883			1821.71	247.555	357.797	342.543	256.535	192.589	273.398	215.764	196.572	122.787	194.867	51.6181
1243.8	0.00754	0.99867	0.99983	0.99338	0.99979	0.99298	0.99434	0.99006	0.99293	0.98855	0.99504			1822.68	179.777	449.675	228.38	166.758	194.103	302.834	212.914	232.701	113.927	122.832	67.9791
1245.73	0.00575	0.99808	0.9985	0.99699	1.00165	0.99315	0.99591	0.98817	0.99178	0.9946	0.99518			1823.64	168.6	359.297	338.839	209.502	194.734	278.356	219.562	269.638	216.448	205.762	52.7428
1247.66	0.00259	0.99914	0.99883	0.99983	1.00026	0.99487	0.99996	0.9931	0.99228	0.99922	0.99774			1824.61	183.173	487.418	400.6	151.816	183.329	319.506	182.648	251.352	154.696	198.604	86.4027
1249.58	-0.000536442	0.99911	0.99863	0.99842	1.01045	0.99654	1.00367	0.99898	0.99462	1.00177	0.99804			1825.57	213.155	454.468	224.593	210.592	200.57	296.757	227.772	296.86	139.167	185.486	76.4132
1251.51	-0.00225	0.99841	0.99928	0.99952	1.00303	0.99609	1.00394	1.00304	0.99838	1.00201	0.99517			1826.54	197.439	484.067	215.677	268.005	208.296	276.131	198.233	217.644	124.79	215.612	53.8335
1253.44	-0.00028935	0.99473	0.9986	0.99846	0.99599	0.99416	1.00293	1.00406	0.99188	0.99977	0.99274			1827.5	159.438	382.157	280.774	140.946	178.534	269.577	244.086	256.494	73.3248	183.074	42.6416
1255.37	0.00153	0.99133	1.00044	0.99841	0.99134	0.99278	1.00216	1.00289	0.98821	0.99581	0.99027			1828.46	165.687	431.66	201.237	182.213	231.369	305.998	212.964	253.32	148.454	201.045	58.1283
1257.3	0.00233	0.99171	0.99847	0.99711	0.98829	0.99376	1.00127	1.00152	0.98685	0.99451	0.98923			1829.43	189.025	388.649	275.511	216.929	244.042	264.774	247.733	268.473	161.119	190.66	59.8682
1259.23	0.00197	0.9953	0.99938	0.99932	0.9905	0.99775	1.00024	1.00077	0.98695	0.99521	0.99251			1830.39	255.531	292.616	338.748	216.226	168.197	322.33	230.505	189.008	145.645	108.879	75.1083
1261.15	0.000822241	1.00004	1.00141	1.00243	0.99528	1.00214	1.00051	1.00209	0.98809	0.99713	0.99843			1831.36	173.341	363.82	277.323	220.914	195.417	354.243	173.383	139.469	194.209	128.944	49.8273
1263.08	-0.00476	0.99441	1.00318	1.00358	0.998	1.00483	1.00235	1.00255	0.9957	0.9975	1.00224			1832.32	295.112	270.273	242.3	202.672	165.528	286.123	217.942	208.499	190.741	108.464	45.407
1265.01	-0.007	0.99823	1.00278	1.0011	0.99682	1.00254	1.0027	0.99973	1.0001	0.99454	1.00379			1833.29	249.906	371.574	329.198	184.64	186.603	285.939	230.789	249.401	146.823	160.525	69.009
1266.94	-0.00683	0.99441	1.00052	0.99577	1.00601	0.99745	0.99901	0.99668	1.00157	0.98893	1.0026			1834.25	119.471	395.957	275.974	248.505	228.337	217.735	244.667	271.738	151.793	196.491	54.0826
1268.87	-0.00655	0.98823	0.99601	0.98917	1.00249	0.99569	0.99488	0.99305	1.00264	0.99026	0.99894			1835.21	139.76	456.12	238.215	182.867	242.914	305.537	201.276	231.654	176.224	122.758	76.2761
1270.8	-0.00581	0.98204	0.99606	0.98227	0.99823	0.99391	0.99172	0.9907	1.00036	0.99103	0.99499			1836.18	208.997	338.218	300.458	207.872	261.854	270.155	295.811	224.377	132.473	145.175	78.2814
1272.72	-0.00535	0.97712	0.99557	0.9755	0.99591	0.99022	0.98951	0.98997	0.995	0.99074	0.99181			1837.14	113.493	297.544	338.94	178.749	201.481	354.448	219.219	242.085	125.898	292.159	68.1398
1274.65	-0.00619	0.97311	0.99715	0.97058	0.99412	0.9852	0.99173	0.99031	0.99178	0.99221	0.99159			1838.11	117.615	395.586	281.862	237.535	230.119	284.013	218.434	252.278	175.56	168.594	75.4581
1276.58	-0.00957	0.96993	1.00195	0.96761	0.99706	0.98037	1.00133	0.99535	0.99379	0.99897	0.99419			1839.07	165.232	430.662	313.82	253.364	207.827	213.348	221.06	174.536	102.745	138.249	84.0696
1278.51	-0.01186	0.96771	1.00387	0.96355	1.00029	0.97528	1.00956	0.99931	0.99693	1.00418	0.994			1840.04	229	445.799	329.005	218.85	195.608	297.761	223.553	205.709	210.77	126.981	56.1536
1280.44	-0.01108	0.96604	0.99998	0.9616	1.00157	0.97098	1.00119	0.99507	0.99633	1.0072	0.99364			1841	227.626	460.728	252.501	260.769	247.604	340.089	158.434	217.919	233.615	252.6	56.4658
1282.37	-0.00934	0.96535	0.99641	0.9653	0.99035	0.96822	1.00674	0.99262	0.99294	1.00088	0.99183			1841.96	189.43	348.188	303.274	247.069	270.838	207.042	178.821	280.582	216.198	180.973	71.3659
1284.3	-0.00284	0.96616	0.99939	0.96861	0.9847	0.97003	1.00038	0.99484	0.99032	0.99616	0.9913			1842.93	121.929	378.186	348.853	195.609	160.385	240.032	169.157	192.452	205.563	181.48	54.7312
1286.22	0.00259	0.96811	0.99678	0.97515	0.98576	0.9713	1.00133	0.99476	0.98943	0.99417	0.99281			1843.89	205.585	404.771	351.935	209.825	151.866	230.951	204.192	272.002	120.034	203.34	59.9512
1288.15	0.00627	0.97049	0.99934	0.97934	0.98909	0.97355	1.00356	0.99302	0.99032	0.99738	0.997			1844.86	215.468	501.346	365.541	227.852	163.306	214.225	233.754	223.714	146.119	142.918	46.38
1290.08	0.00827	0.97321	0.9969	0.98568	0.9916	0.97771	1.00119	0.99172	0.99032	1.0035	0.99463			1845.82	271	441.332	305.514	182.146	137.83	319.818	257.014	287.107	187.165	148.853	61.5463
1292.01	0.00926	0.97689	0.99674	0.99453	0.99047	0.98185	1.00174	0.99154	0.99032	1.00528	0.99315			1846.79	226.636	401.825	264.396	256.525	207.726	310.528	216.929	289.14	216.409	175.658	80.0632
1293.94	0.00934	0.98086	0.99839	0.99653	0.98938	0.98887	1.00038	0.99301	0.98943	1.00256	0.99239			1847.75	249.27	464.407	286.516	234.112	270.457	306.313	253.651	203.168	291.493	221.383	84.5117
1295.87	0.01109	0.98383	0.99982	0.99936	0.9891	0.98661	0.99599	0.99633	0.98819	0.99975	0.9932			1848.71	127.067	550.857	409.243	249.536	238.561	373.675	199.023	243.183	204.286	209.56	80.3609
1297.79	0.01121	0.98618	0.99983	0.99576	0.98535	0.9829	0.98756	0.99584	0.98577	0.99883	0.98996			1849.68	139.241	425.527	303.506	329.844	154.856	345.951	157.246	233.939	143.55	230.079	52.6408
1299.72	0.01061	0.98981	0.99958	0.99155	0.98164	0.98842	0.98364	0.99349	0.98297	0.99945	0.98245			1850.64	121.747	389.159	285.707	203.199	248.512	253.615	295.248	273.485	175.226	186.903	47.1631
1301.65	0.00945	0.99532	0.99942	0.99103	0.97296	0.98587	0.97505	0.99355	0.98043	1.001	0.97482			1851.61	141.24	642.045	217.879	251.69	246.563	363.832	299.682	308.878	211.122	194.348	51.59
1303.58	0.0067	0.99779	1.00053	0.99231	0.96593	0.97915	0.96927	0.9948	0.97858	0.9936	0.97081			1852.57	181.476	523.729	369.841	230.895	231.023	346.565	169.278	252.19	248.092	216.36	66.8787
1305.51	0.00345	0.99532	0.99843	0.99406	0.95706	0.97202	0.96665	0.98329	0.97757	0.98956	0.96881			1853.54	165.659	429.225	364.318	148.816	245.512	351.391	210.244	268.174	259.851	226.227	73.5141
1307.43	-0.000985747	0.99779	1.00011	0.99629	0.95979	0.96975	0.9681	0.98786	0.97766	0.98912	0.97066			1854.5	118.49	479.893	325.805	212.153	296.572	289.424	144.251	314.726	205.799	169.204	53.2657
1309.36	-0.00511	0.99993	0.99825	0.99861	0.9651	0.97411	0.97425	0.99262	0.97952	0.99082	0.9739			1855.47	208.787	463.498	366.448	166.799	227.051	301.897	175.446	291.623	137.418	132.874	58.7828
1311.29	-0.00719	1.00108	0.99643	1.00087	0.97689	0.98519	0.97987	0.99484	0.98316	0.99167	0.98078			1856.43	169.262	484.496	353.69	189.51	247.696	234.238	260.058	288.073	197.165	236.945	100.67
1313.22	-0.00581	1.00224	0.99755	1.00087	0.98806	0.99108	0.98376	0.99476	0.98714	0.99114	0.98695			1857.39	155.248	551.705	327.669	228.055	326.888	291.5	260.094	256.435	132.588	303.329	88.4681
1315.15	-0.000924687	1.00206	1.00013	1.0015	0.99389	0.99554	0.99085	0.99302	0.99045	0.98927	0.9909			1858.36	152.987	508.398	455.788	238.76	145.364	337.32	248.377	258.02	173.979	283.379	52.8767
1317.08	0.00249	0.99942	1.00213	1.00085	0.99806	0.99714	0.99353	0.99172	0.99351	0.9859	0.99928			1859.32	243.662	445.542	331.144	198.8	263.425	364.557	292.001	309.159	194.797	166.998	78.7159
1319.01	0.00197	0.99941	1.00245	0.99948	1.00206	0.99664	0.99802	0.99154	0.99627	0.99227	0.99916			1860.29	193.77	448.999	347.362	268.018	210.012	353.237	237.499	338.815	210.562	278.283	68.0293
1320.93	-0.00146	0.99934	0.99893	0.99699	1.00538	0.99766	0.99595	0.99301	1.00301	0.99809	1.00056			1861.25	252.668	430.968	396.13	193.064	201.371	344.266	222.928	344.723	279.847	192.466	40.9859
1322.86	-0.00924	0.99805	1.00222	0.99955	1.00601	1.00018	1.00032	0.99633	1.00408	1.00173	1.0014			1862.22	117.501	544.393	258.321	188.25	167.808	340.191	213.142	370.07	215.918	190.732	16.4633
1324.79	-0.01137	0.99864	0.99939	0.99892	1.00249	1.00065	0.99924	0.99584	1.00169	1.00177	1.00277			1863.18	182.525	427.278	480.086	212.643	196.272	279.25	232.529	329.099	232.94	246.93	45.7939
1326.72	-0.01071	0.9982	0.99678	0.9966	0.99823	0.99955	0.99643	0.99349	0.99935	1.00153	1.00162			1864.14	173.815	294.175	278.947	187.343	247.404	356.443	260.831	311.152	366.204	207.527	51.8618
1328.65	-0.01033	0.99762	0.99934	0.99811	0.99591	0.99901	0.99573	0.99355	1.00083	1.0021	1.00177			1865.11	259.603	350.631	451.155	160.246	227.377	358.884	300.46	342.772	338.006	246.06	89.9993
1330.58	-0.00906	0.99946	0.9969	0.99848	0.99412	0.99851	0.99601	0.9948	1.00319	1.00036	1.00196			1866.07	91.6689	596.271	277.861	148.271	180.931	283.33	313.508	324.378	259.665	227.33	98.1224
1332.5	-0.00661	1.00084	0.99674	0.99858	0.99706	0.99452	0.99596	0.9936	1.00288	0.99752	1.00171			1867.04	203.47	395.5	297.376	270.167	241.077	404.401	339.554	350.583	319.789	247.881	44.1284
1334.43	-0.00378	1.00191	0.99839	0.99767	1.00029	0.99287	0.99632	0.99146	1.00106	0.99559	1.00279			1868	205.158	522.653	348.066	261.293	280.221	356.754	335.188	289.469	353.31	253.424	31.3572
1336.36	0.00198	1.00382	0.99982	0.99705	1.00157	0.99232	0.99654	0.98964	1.00022	0.99362	0.9958			1868.97	110.493	725.677	354.432	237.203	336.896	372.517	281.19	288.444	257.254	202.369	55.4882
1338.29	0.00802	0.99914	0.99929	0.99765	0.99035	0.9934	0.99528	0.98893	0.99936	0.99105	0.99077			1869.93	114.899	530.56	492.815	262.32	219.758	382.282	256.497	348.29	302.565	243.831	44.6349
1340.22	0.01054	0.99878	0.99813	0.99818	0.9847	0.99685	0.99541	0.98945	0.99737	0.98976	0.98953			1870.9	137.196	407.658	438.896	265.807	324.942	324.302	253.605	406.765	315.805	230.285	50.3291
1342.15	0.00764	1.0016	0.99885	0.99975	0.98576	1.00133	0.99724	0.99116	0.99655	0.9915	0.9897			1871.86	114.252	568.558	417.956	245.793	253.267	421.216	251.632	313.609	249.074	270.331	93.3226
1344.07	0.00253	1.00392	0.99581	1.00431	0.98909	1.00167	0.99915	0.99315	0.99834	0.99513	0.99042			1872.82	208.069	528.318	275.543	198.821	245.022	348.765	311.044	439.393	347.929	337.421	68.1805
1346	0.00137	1.00047	0.99363	1.0094	0.9916	1.00056	0.99887	0.99401	1.00061	0.99685	0.98898			1873.79	103.716	415.628	365.719	249.483	327.411	354.212	321.909	361.147	326.719	335.298	58.6581
1347.93	0.00289	0.99717	0.99208	1.01032	0.99047	0.99788	0.99869	0.99569	1.00161	0.99529	0.99467			1874.75	184.738	478.341	342.302	236.828	310.164	337.742	370.456	360.771	346.937	308.696	20.874
1349.86	0.00612	0.9973	0.99221	1.00811	0.98938	1.00133	0.99294	0.99833	1.00204	0.99367	1.00079			1875.72	225.019	480.023	337.227	236.816	332.716	399.989	324.536	383.421	238.389	257.527	100.994
1351.79	0.00809	0.99695	0.9945	1.00698	0.9891	1.00228	0.99014	0.99977	1.00238	0.99506	1.0062			1876.68	225.112	497.903	322.606	324.234	338.183	362.262	350.343	387.642	293.128	230.269	53.1091
1353.72	0.0063	0.9974	0.99806	1.00835	0.99045	1.00158	0.99051	0.99961	1.00403	0.99909	1.01045			1877.65	156.62	498.655	338.401	283.217	257.967	413.853	329.165	375.345	299.121	256.33	57.5742
1355.64	0.00346	0.99584	0.99854	0.99955	0.99835	1.00417	0.99432	1.00121	1.00564	1.00177	1.01221			1878.61	230.984	549.309	288.736	268.315	267.443	497.55	286.401	341.268	299.537	271.358	61.9397
1357.57	0.00576	0.99249	0.99931	0.99892	1.00196	1.00259	0.9946	1.00001	1.00442	0.99925	1.00728			1879.58	189.018	478.005	223.797	232.598	348.698	479.031	324.611	394.618	297.933	252.274	99.2799
1359.5	0.00957	0.99865	0.99642	0.9966	1.00193	0.99983	0.99297	0.99672	1.00203	0.99271	1.00654			1880.54	166.429	498.929	239.676	163.173	347.015	392.446	342.568	396.795	355.135	283.614	55.0856
1361.43	0.01123	0.99733	0.99294	0.99811	1.0014	1.00022	0.9925	0.99478	1.00145	0.99051	1.00522			1881.5	145.833	467.931	245.663	228.741	313.851	397.249	330.576	373.661	338.467	342.694	40.9745
1363.36	0.00976	0.99594	0.99919	0.99955	1.00138	1.00352	1.00338	0.99583	1.00146	0.99227	1.00635			1882.47	212.07	480.416	210.059	256.607	315.442	362.999	257.294	396.81	302.077	317.399	72.1792
1365.29	-0.00193	0.99608	0.99203	0.99892	0.99942	1.00754	1.00888	0.99583	0.99744	0.99809	1.00475			1883.43	125.368	454.587	232.154	330.953	318.685	293.222	263.015	450.301	324.243	298.711	84.6521
1367.21	-0.00954	0.997	0.99913	0.9966	0.99047	1.00585	1.00805	0.99894	0.98891	1.00173	1.00908			1884.4	144.47	469.788	294.769	315.58	312.286	321.395	289.716	429.185	305.507	301.637	72.2266
1369.14	-0.01064	0.99808	1.00025	0.99811	0.98798	0.99654	1.00519	1.00249	1.00249	1.00177	1.00625			1885.36	38.8562	598.52	232.634	239.83	285.772	407.327	340.725	408.931	378.449	250.051	53.7703
1371.07	-0.00759	0.99986	0.99888	0.99848	0.99535	0.99825	1.00442	1.00114	1.00011	1.00153	1.00011			1886.33	57.2775	674.522	303.161	281.745	293.248	470.267	316.279	381.978	357.96	231.186	49.628
1373	-0.00418	0.98525	0.99088	0.99858	0.9982	0.99802	1.00491	0.99488	0.99488	1.0021	0.99488			1887.29	148.744	605.979	408.331	301.437	350.016	481.17	334.628	387.485	301.905	324.729	88.704
1374.93	-0.00187	0.99307	0.99807	0.99767	0.99883	0.99448	1.00223	0.99863	0.9992	1.00036	0.98822			1888.25	164.543	606.289	318.237	297.567	326.253	428.594	416.139	361.109	288.381	315.693	28.4614
1376.86	0.00449	0.9968	0.99738	0.99705	0.99787	0.99355	0.9961	0.99706	0.99986	0.99752	0.97966			1889.22	198.95	572.401	265.932	293.988	328.138	410.076	385.447	404.32	284.94	345.377	35.8222
1378.79	0.00702	0.99967	0.99595	0.99765	0.9977	0.9928	0.99332	0.99334	0.99933	0.99559	0.97496			1890.18	188.19	454.503	435.066	261.831	408.084	389.998	324.849	437.516	344.106	321.993	49.5239
1380.71	0.00722	0.99865	0.99736	0.99818	0.99911	0.99354	0.9977	0.99553	0.99863	0.99362	0.97386			1891.15	123.233	636.551	375.642	275.267	346.527	453.926	329.079	409.489	348.883	261.906	90.1472
1382.64	0.00512	0.99733	0.9988	0.99975	0.99972	0.99531	0.99229	0.99089	0.9818	0.99105	0.97578			1892.11	180.969	589.67	237.659	290.067	289.081	412.279	353.999	457.258	402.134	288.678	84.9389
1384.57	0.00442	0.99594	1.0024	1.00431	0.99889	0.98893	0.9908	0.99748	0.98612	0.98976	0.98109			1893.08	198.922	635.839	380.137	343.679	390.795	366.342	328.74	507.174	361.372	355.916	52.8986
1386.5	0.000904838	0.98525	1.00244	0.98273	0.99824	0.99308	0.99131	0.99867	0.99132	0.9915	0.9895			1894.04	168.773	576.827	475.185	228.708	356.925	422.268	324.707	527.708	445.606	405.709	57.5447
1388.43	-0.00148	0.99307	1.00098	0.98963	0.99972	0.99654	0.99267	0.9941	0.99647	0.99513	0.99388			1895.01	75.655	472.984	309.361	288.978	286.571	448.07	367.643	477.196	322.365	375.603	57.8383
1390.36	-0.00457	0.9968	0.9981	0.99531	0.99889	0.99825	0.99736	0.9945	0.9994	0.99685	0.99794			1895.97	148.097	564.115	336.92	210.611	327.83	426.413	443.887	521.334	355.629	265.855	50.1228
1392.28	-0.000502158	0.99967	0.99548	0.99774	0.99824	0.99802	0.99782	0.99445	0.99663	0.99529	0.99682			1896.93	181.035	588.866	250.583	287.721	271.207	528.476	317.81	506.941	331.967	251.541	32.7019
1394.21	0.00747	0.99865	0.99425	0.9942	1.00411	0.99448	0.99821	0.99397	0.99325	0.99367	0.99561			1897.9	248.824	607.926	352.582	322.32	290.221	464.148	320.504	518.496	401.874	317.392	62.266
1396.14	0.01143	0.99733	0.9992	0.99443	1.00383	0.99355	0.99456	0.99483	0.98797	0.99506	0.9992			1898.86	161.993	591.942	390.115	261.399	367.933	496.646	342.557	521.583	380.761	339.171	76.7878
1398.07	0.00644	0.99594	0.99986	0.99766	1.00148	0.9928	0.9946	0.992	0.99986	0.99986	0.99986			1899.83	124.519	520.827	322.899	193.525	413.985	504.908	427.419	400.819	413.686	375.902	46.8198
1400	0.00111	0.99608	0.99933	1.00222	1.00055	0.99354	0.99616	0.99247	0.99933	0.99933	0.99933			1900.79	207.167	614.924	414.685	305.251	367.295	522	301.157	493.829	416.906	276.418	51.2588
1401.92	-0.00313	0.997	0.99863	1.00626	1.00174	0.99531	0.99659	0.9951	0.99863	0.99863	0.99863			1901.76	243.055	710.438	270.273	306.792	356.526	522.294	309.271	464.265	389.031	331.768	60.7012
1403.85	-0.00369	0.99808	0.99807	1.00783	1.00239	0.99835	0.99797	0.99756	0.9818	0.99674	0.99826			1902.72	211.397	673.343	371.991	337.41	310.946	472.789	346.702	508.398	421.81	321.108	54.6929
1405.78	-0.00703	0.99986	0.99738	1.00542	0.99824	0.99251	0.99978	0.99894	0.98612	0.99098	1.00138			1903.68	216.369	652.427	413.582	333.211	252.137	433.032	325.217	522.298	389.128	365.33	60.287
1407.71	-0.00829	1.00189	0.99595	0.99983	0.99788	1.01018	1.00074	0.99553	0.99132	0.98758	0.99893			1904.65	111.929	759.614	481.202	346.034	297.545	398.206	449.662	645.092	252.75	352.563	59.5144
1409.64	-0.00906	1.00305	0.99736	0.99991	0.99556	1.005	0.9991	0.99089	0.99647	0.9944	0.99822			1905.61	93.5548	598.769	378.118	332.734	421.211	574.406	357.233	489.439	415.5	381.028	58.7716
1411.57	-0.00732	1.00063	0.9988	0.99943	0.98798	0.99891	0.9942	0.99748	0.9994	0.99852	0.99538			1906.58	55.5425	529.305	418.873	356.285	303.126	377.439	375.005	494.799	477.233	349.257	68.3598
1413.49	-0.00182	1.00261	1.0024	0.99791	0.99535	0.9955	0.99092	0.99867	0.99663	0.99836	0.99747			1907.54	232.034	529.781	460.243	285.318	339.079	392.817	413.818	521.48	439.345	380.882	22.7576
1415.42	0.00324	1.00303	1.00244	0.99681	0.9982	0.99472	0.9908	0.9941	0.99325	0.99694	0.99649			1908.51	210.039	725.752	628.072	352.713	408.295	427.272	346.998	482.3	445.629	318.903	69.9105
1417.35	0.00314	1.00288	1.00098	0.99709	0.99883	0.9966	0.99131	0.9945	0.98797	0.9948	0.99478			1909.47	226.178	538.213	374.382	304.075	310.786	643.085	375.37	561.305	412.251	356.132	85.6648
1419.28	-0.000270491	1.00291	0.9981	0.99678	0.99787	0.9961	0.99267	0.99445	0.98356	0.99229	0.99262			1910.43	237.273	542.984	543.846	302.531	428.961	526.398	407.928	554.767	445.736	353.914	43.9461
1421.21	-0.00342	0.99398	0.99548	0.99746	0.9977	0.99646	0.99736	0.99397	0.9819	0.99046	0.99011			1911.4	103.279	603.002	434.853	321.459	442.503	517.853	384.587	547.659	451.809	312.971	68.2525
1423.14	-0.00495	0.99083	0.99425	0.99581	0.99911	0.99914	0.99782	0.99483	0.98401	0.99003	0.98904			1912.36	213.61	670.127	445.764	331.128	363.183	584.467	289.418	469.802	359.934	345.883	75.6633
1425.07	-0.00575	0.99321	0.99566	0.9984	0.99972	1.00127	0.99821	0.992	0.9894	0.99153	0.98995			1913.33	122.581	453.666	417.224	293.187	270.987	480.355	379.164	586.077	481.548	379.794	87.4232
1426.99	-0.00645	0.99903	0.99928	1.00221	0.99889	1.00066	0.99456	0.99247	0.9969	0.9953	0.99616			1914.29	117.435	660.898	440.946	316.081	362.794	428.4	352.147	661.806	410.016	366.269	83.5109
1428.92	-0.01413	1.00382	1.00308	1.00452	0.99824	0.99755	0.9946	0.9951	1.00005	0.99955	1.00111			1915.26	208.278	721.619	550.33	250.235	371.594	498.979	395.109	571.046	470.247	360.685	43.8007
1430.85	-0.01523	1.0066	1.00456	1.00265	1.00411	0.99203	0.98685	0.99756	1.00209	0.99971	1.00309			1916.22	156.891	631.016	547.831	362.61	447.999	524.312	501.549	570.339	437.504	369.037	93.8215
1432.78	-0.00858	1.00522	1.00143	0.9973	1.00383	0.99712	0.99714	0.99894	1.00339	0.99785	1.001			1917.19	184.947	700.445	489.558	367.845	378.014	582.576	450.963	587.542	480.782	348.161	19.2507
1434.71	-0.00244	0.99854	0.99832	0.99574	1.00148	0.99245	0.99416	0.99872	1.00323	0.99259	0.99598			1918.15	168.316	619.147	506.694	333.022	419.912	546.27	391.693	564.072	497.586	360.7	89.2867
1436.64	0.00705	0.99658	0.99864	0.99559	1.00055	0.99123	0.99101	0.99889	1.00251	0.98868	0.99595			1919.11	52.2647	648.179	487.074	319.971	390.446	561.313	383.112	577.068	446.934	386.682	89.947
1438.56	0.00941	0.99681	1.00233	0.99817	1.00174	0.99368	0.99194	1.00171	1.00101	0.99134	1.00048			1920.08	100.719	644.258	565.075	311.094	419.637	529.749	406.497	569.333	482.523	409.97	69.5749
1440.49	0.00883	0.9986	1.0043	0.99974	1.00239	0.9952	0.99639	1.00522	0.99711	0.99869	1.00671			1921.04	203.985	674.18	656.879	347.228	440.045	596.253	401.237	617.675	426.642	371.845	39.2162
1442.42	0.00373	0.9986	1.00421	1.00054	1.00044	1.00074	0.99593	1.00593	1.01563	1.00421	1.00729			1922.01	123.34	729.672	487.291	356.212	358.767	528.688	300.524	627.554	376.381	323.989	64.0512
1444.35	-0.00345	0.99631	1.00191	0.99642	0.99764	1.00168	0.99489	1.0028	1.00982	1.00541	1.00076			1922.97	93.0452	524.289	482.635	334.143	435.662	509.306	344.86	566.665	465.15	331.563	94.158
1446.28	-0.0055	0.99471	0.9995	1.00096	0.99583	1.00207	0.99279	0.99817	1.00501	1.00239	0.99439			1923.94	198.034	611.96	521.983	290.596	456.661	584.332	416.387	595.55	467.598	364.496	80.1622
1448.21	-0.000238768	0.9964	0.9976	1.00309	0.9957	0.99937	0.99187	0.99479	1.00238	0.99914	0.99297			1924.9	111.487	691.884	401.75	287.791	483.678	519.922	426.62	577.228	494.185	432.836	83.5157
1450.13	0.00662	0.997	0.99576	1.0026	0.99701	0.99903	0.99272	0.995	1.00228	0.99832	0.99398			1925.87	174.72	679.002	431.435	341.933	455.036	525.669	384.397	553.528	534.017	389.594	45.3826
1452.06	0.00859	0.99647	0.99704	0.99862	0.99771	1.00022	0.99549	0.99948	1.00395	1.00039	0.99808			1926.83	202.263	724.479	438.543	371.194	345.917	559.433	409.132	555.684	492.985	353.273	87.9508
1453.99	0.00463	0.99588	1.00021	0.99675	0.9977	1.00623	0.9985	1.00373	1.00678	1.00262	1.00388			1927.79	171.2	761.557	429.658	397.295	432.537	500.61	487.296	518.975	460.487	416.489	92.5318
1455.92	-0.000642962	0.99993	1.00393	0.99558	0.99561	1.01018	0.99996	1.00369	1.0023	1.0024	1.00806			1928.76	134.588	758.725	476.815	349.631	448.067	593.636	465.985	604.345	598.279	411.859	105.145
1457.85	-0.00306	0.99912	1.00318	0.99328	0.99335	1.005	1.00109	1.0007	0.9959	1.00082	1.00132			1929.72	236.259	616.408	446.003	410.288	431.644	616.296	460.305	632.317	591.044	407.405	39.2917
1459.78	-0.00527	0.99649	1.0002	0.99493	0.99253	0.99891	0.99973	0.99808	0.98855	0.99923	0.99265			1930.69	127.457	618.061	316.896	390.12	406.255	592.901	428.998	676.146	525.524	418.819	60.6899
1461.7	-0.00645	0.99948	0.99765	0.99825	0.99268	0.9955	0.99896	0.99692	0.98363	0.99985	0.98719			1931.65	198.296	632.819	404.957	235.673	397.165	592.169	480.77	705.031	529.417	350.199	76.2984
1463.63	-0.00919	0.99803	0.99821	1.00242	0.9935	0.99472	0.99806	0.99845	0.98399	1.00374	0.98969			1932.62	159.692	677.786	396.405	341.393	497.06	612.835	464.405	721.792	534.07	384.691	52.4299
1465.56	-0.00503	1.00379	0.99845	0.99997	0.99616	0.9966	1.00091	1.0007	0.98778	1.00781	0.99531			1933.58	136.021	563.277	330.213	401.331	476.007	514.178	452.912	709.244	613.017	288.616	64.688
1467.49	-0.000240398	1.00719	0.99902	0.99883	0.9963	0.9961	1.00341	1.0009	0.98762	1.0073	0.99925			1934.54	136.686	772.071	501.14	437.28	500.737	478.097	497.708	762.208	617.76	371.909	53.2121
1469.42	0.00201	1.00633	0.99896	0.99797	0.99786	0.99646	1.00359	0.99927	0.98443	1.00052	0.99973			1935.51	186.735	651.982	454.425	355.26	473.174	643.988	430.583	690.183	557.804	347.571	38.7167
1471.35	0.00194	1.00321	0.99767	0.99782	0.99688	0.99914	1.00331	0.99838	0.98381	0.99455	1.00006			1936.47	140.87	690.169	457.127	420.738	554.688	691.673	423.918	675.303	568.851	367.543	24.9157
1473.28	0.00362	1.00016	0.99849	0.99832	0.99824	1.00127	1.00397	0.99988	0.98723	0.99521	1.00139			1937.44	199.327	785.471	370.465	448.341	484.394	566.966	405.044	679.759	661.68	369.746	45.3133
1475.2	0.00628	0.9994	0.99943	0.99798	0.99815	1.00066	1.00301	0.99777	0.9918	0.99876	1.00209			1938.4	190.064	756.922	547.939	401.059	541.523	667.785	428.696	752.093	659.78	481.241	64.3572
1477.13	0.00739	0.99443	0.99707	0.99647	0.99975	0.99755	1.00019	0.99618	0.99191	0.99952	0.99849			1939.37	184.235	709.039	498.065	410.149	547.226	575.636	458.718	712.079	584.752	448.015	40.9039
1479.06	0.00413	0.99429	0.99613	0.99036	0.99998	0.99203	0.99476	0.99494	0.9925	0.99883	0.9944			1940.33	81.5957	770.569	575.989	408.471	430.178	670.095	440.235	770.843	646.364	377.044	52.9693
1480.99	0.00774	1.00102	0.99736	0.98842	1.00007	0.99274	0.99037	0.99279	0.9923	0.99162	0.995			1941.3	108.652	468.913	461.399	333.32	503.548	629.172	437.026	634.542	516.841	367.515	53.7554
1482.92	0.00867	1.00066	0.99784	0.99078	0.9986	0.99749	0.99045	0.99094	0.98495	0.99156	1.00178			1942.26	74.6716	624.446	383.379	382.962	469.941	587.622	494.728	632.263	673.595	464.758	41.6039
1484.85	0.00725	1.00174	0.99852	0.9931	0.99938	1.00456	0.99434	0.99156	0.98242	0.99315	1.00785			1943.22	158.467	613.289	394.872	354.702	443.929	659.11	558.19	684.689	622.357	444.914	88.1962
1486.77	0.00736	1.00079	0.99804	0.99417	0.99836	1.00541	0.9975	0.99119	0.984	0.99392	1.00854			1944.19	218.521	713.289	425.044	347.246	583.741	804.135	474.167	730.059	587.436	493.899	79.7058
1488.7	0.00352	1.00194	0.9975	0.99698	0.99531	1.0007	0.99609	0.99034	0.991	0.99297	1.00291			1945.15	205.8	570.233	516.212	444.977	510.607	674.996	527.893	727.214	572.925	442.117	72.9102
1490.63	0.000347849	0.99788	0.99819	0.99773	0.99489	0.9973	0.99386	0.99291	1.00038	0.99581	0.99733			1946.12	152.353	617.747	483.395	424.818	519.525	806.194	610.821	823.493	648.321	392.01	62.921
1492.56	0.00205	1.0012	1.00093	0.99983	0.9972	1.00084	0.99414	1.00125	1.01133	1.00329	0.99789			1947.08	179.662	585.227	644.801	419.388	557.32	735.746	676.48	765.742	570.626	408.093	48.0342
1494.49	0.00679	1.00079	1.00479	1.00215	0.9989	1.00687	0.99486	1.00117	1.01735	1.00779	1.00042			1948.05	153.123	666.596	615.662	442.745	520.599	733.418	591.888	650.312	665.259	395.132	53.948
1496.41	0.00802	1.00194	1.00666	1.00269	0.99564	1.00638	0.99715	0.99828	1.01254	1.00484	1.00994			1949.01	146.983	750.733	522.171	489.558	455.92	766.911	564.027	702.209	665.655	368.928	63.7827
1498.34	0.00487	0.99932	1.00605	1.00071	1.00235	1.00984	0.99927	1.00531	0.99839	1.00922	1.01547			1949.97	161.06	632.838	593.594	502.028	479.449	770.462	589.39	779.183	649.434	418.258	71.2939
1500.27	-0.000253436	1.00201	1.00174	1.00062	1.00411	1.00966	1.00018	1.00461	0.9917	1.00892	1.01378			1950.94	228.896	566.778	559.22	495.666	551.939	720.784	595.691	782.805	733.225	458.336	41.7105
1502.2	-0.00135	0.998	1.00134	0.99795	1.00285	1.00534	0.99938	1.00072	0.99611	1.00403	1.00383			1951.9	258.019	692.581	578.714	550.128	536.353	742.88	617.795	815.512	734.467	454	60.8001
1504.13	0.000883592	0.99351	0.99713	0.99627	1.00257	0.99961	0.99756	0.99845	0.98868	0.99807	0.99304			1952.87	169.028	742.806	537.474	534.505	503.206	755.685	629.589	782.374	691.278	383.689	94.6477
1506.06	-0.00785	0.99388	0.99431	0.99524	1.0019	0.9941	0.99562	0.99714	0.9917	0.9948	0.98637			1953.83	210.149	625.615	524.529	500.994	560.734	699.184	588.794	763.666	672.985	429.401	50.4054
1507.98	-0.01059	0.99728	0.99411	0.99968	1.00065	0.98826	0.99442	0.99626	0.99291	0.99521	0.98766			1954.8	208.967	600.561	588.909	509.453	574.951	824.662	644.647	899.534	727.299	442.134	0
1509.91	-0.00915	0.99788	0.99311	1.00301	1.00152	0.98906	0.99388	0.99641	0.99347	0.99699	0.99395			1955.76	194.302	637.619	519.397	559.679	554.606	783.158	632.622	902.489	711.953	435.781	62.3415
1511.84	-0.01043	1.0012	1.00482	1.00513	0.99691	0.99589	0.99442	0.99707	0.99459	0.99545	0.99872			1956.72	186.561	749.686	489.834	546.895	587.77	795.7	641.646	895.029	724.67	520.397	55.1279
1513.77	-0.01215	1.00341	1.00038	0.99646	0.99573	0.99554	0.9941	0.9966	0.99574	0.99044	0.99768			1957.69	259.182	695.327	511.775	493.877	584.71	786.361	636.434	855.952	715.897	413.903	46.2453
1515.7	-0.00806	1.00302	0.99893	0.99283	0.99786	0.99493	0.9958	0.99776	0.99427	0.99066	0.99999			1958.65	241.847	670.858	609.356	508.389	556.006	802.746	708.293	852.746	714.733	468.932	122.725
1517.63	-0.000607804	1.00149	0.9986	0.99673	1.00062	0.9955	1.00157	1.00184	0.99909	0.9947	1.00835			1959.62	190.089	720.015	621.958	453.062	527.628	822.938	622.94	858.733	754.657	411.834	42.4685
1519.56	0.00356	1.00193	0.99414	0.99824	0.99648	0.99463	1.00038	1.00465	0.99827	0.99839	1.01146			1960.58	145.155	751.89	590.936	483.456	548.566	761.072	637.973	885.733	751.575	353.135	39.6137
1521.48	0.00044523	0.99844	0.99403	1.00244	0.99487	0.99241	0.99577	1.00168	0.99768	0.99653	1.00453			1961.55	134.107	789.087	497.102	504.809	558.044	802.661	525.101	889.139	775.005	460.435	92.0697
1523.41	-0.00545	0.99392	0.99552	1.00229	0.99201	0.9937	0.99158	0.99701	0.99859	0.99188	0.99292			1962.51	217.179	896.505	469.872	480.111	523.282	802.914	627.64	932.672	759.608	499.05	71.4843
1525.34	-0.00738	0.99231	1.00016	1.00468	0.99049	0.99917	0.99068	0.99359	0.99686	0.99152	0.98798			1963.48	249.694	800.946	578.577	543.967	523.836	771.589	668.24	972.741	779.097	467.31	56.674
1527.27	-0.00446	0.99357	1.00577	1.0018	0.99307	1.00026	0.99285	0.99378	0.99327	0.99665	0.9885			1964.44	107.456	766.083	686.55	429.381	566.071	835.033	657.971	822.085	715.079	414.653	74.5643
1529.2	-0.00215	0.99677	0.99794	0.99842	0.99893	0.99768	0.99161	0.99357	0.99508	0.98847	0.98761			1965.4	154.844	715.505	573.667	424.033	539.57	749.055	568.136	987.372	772.263	505.798	63.8836
1531.13	-0.00252	0.99679	0.99541	0.99653	0.9968	0.99467	0.9901	0.98803	0.99576	0.98057	0.98514			1966.37	159.368	868.617	716.02	514.525	592.606	804.353	577.599	922.084	812.098	464.839	40.4122
1533.05	-0.00217	0.99975	0.9972	0.99902	0.99819	0.99219	0.99191	0.9895	0.99711	0.98043	0.98796			1967.33	205.285	816.101	526.098	328.071	557.48	788.122	744.773	928.997	750.015	430.631	38.2452
1534.98	0.00291	1.00073	1.00041	0.99854	1.00015	0.99272	0.99817	0.99548	0.99611	0.98868	0.99681			1968.3	173.172	902.961	435.919	406.125	525.984	883.86	642.609	895.653	851.918	445.131	83.9762
1536.91	0.00679	1.00189	1.00378	0.99941	1.00083	0.99622	1.00495	1.00183	0.99436	0.99554	1.00299			1969.26	108.123	721.96	499.448	456.311	472.433	808.068	618.765	908.688	796.647	433.127	84.9244
1538.84	0.00445	1.0027	1.00674	0.99817	0.99993	0.99815	1.00634	1.00809	0.99154	1.00572	1.00506			1970.23	232.176	748.002	697.241	393.703	457.304	816.875	617.832	958.894	717.524	463.193	71.7481
1540.77	0.000128872	1.0001	1.00511	0.99835	0.99822	1.00509	1.00253	1.00758	0.99298	1.00387	1.00077			1971.19	181.477	719.229	646.261	401.564	478.651	839.802	640.409	878.977	742.825	514.629	74.2404
1542.7	-0.00236	0.99834	1.00261	0.99783	0.99562	1.0039	0.99864	1.00242	0.99659	0.99709	0.99399			1972.15	142.885	795.964	676.316	405.707	535.685	864.425	716.623	863.901	666.328	464.8	85.4152
1544.62	-0.00233	0.9985	1.00162	0.99817	0.9936	1.00224	0.9985	0.99926	1.00048	0.99412	0.99033			1973.12	221.641	775.795	698.246	397.894	481.186	820.425	654.319	849.856	681.459	516.987	76.7016
1546.55	-0.00403	0.99796	1.00098	1.00094	0.9952	0.99782	0.99969	1.0022	1.00035	0.99549	0.98972			1974.08	253.298	884.287	701.585	409.501	467.285	749.771	578.442	875.215	712.91	494.733	99.054
1548.48	-0.00756	0.99735	1.00225	0.99985	1.00079	0.99417	0.99684	0.99773	1.00171	0.99014	0.98116			1975.05	200.613	856.978	650.807	417.726	536.964	774.156	602.907	855.674	720.285	488.415	60.431
1550.41	-0.008	0.99938	1.00163	1.00028	0.99146	0.9923	0.9923	0.99447	0.9979	0.98721	0.98047			1976.01	116.015	817.699	754.017	425.271	480.694	782.736	637.993	873.036	686.745	396.414	55.9509
1552.34	-0.00151	0.99754	1.00107	0.99596	0.99289	0.9952	0.99442	0.99468	0.99485	0.98955	0.98713			1976.98	170.844	870.055	812.056	442.287	452.886	815.097	612.727	884	695.148	360.578	74.5734
1554.27	-0.000284053	0.99674	1.00138	0.99367	0.99481	0.99602	0.99388	0.9954	0.99462	0.99545	0.98852			1977.94	204.861	767.013	676.595	407.474	458.934	818.254	622.674	828.334	657.333	476.094	66.4018
1556.19	-0.00186	0.99626	1.00172	0.99251	0.99665	0.99862	0.99442	0.99863	0.99843	1.0007	0.98967			1978.91	191.88	803.066	631.529	280.496	409.465	827.336	597.037	840.186	618.739	405.085	77.4918
1558.12	-0.00447	0.99552	1.00133	0.9898	0.99872	1.00055	0.9941	0.99985	0.99932	1.00381	0.99155			1979.87	149.433	970.504	648.168	319.911	445.126	705.549	587.799	781.939	644.509	400.584	86.0029
1560.05	-0.00245	0.99989	0.99921	0.98753	1.00661	1.00217	0.9958	0.99954	0.99809	1.00556	0.98974			1980.83	105.994	947.188	707.227	439.701	429.965	667.884	561.711	845.283	639.016	434.787	71.8922
1561.98	0.00187	1.00166	1.00183	0.98835	1.01035	1.00232	1.00157	0.99769	0.99468	1.00783	0.98537			1981.8	219.133	777.325	793.401	415.788	396.576	619.838	586.407	734.52	655.671	455.537	51.0977
1563.91	0.00322	0.99998	1.00054	1.00011	1.0076	1.0042	1.00038	1.00143	0.99218	1.00804	0.995			1982.76	222.672	847.409	539.156	378.899	502.86	634.211	678.043	673.322	674.068	466.168	3.6965
1565.84	-0.00347	1.00053	0.99686	1.00308	1.00016	1.00411	0.99577	0.99892	0.99562	1.00355	0.99546			1983.73	169.242	916.459	758.581	478.123	408.214	687.955	566.608	658.995	609.778	444.414	112.303
1567.77	-0.00899	1.0021	0.99785	1.0003	0.995	1.00518	0.99158	0.99583	0.99735	0.99879	0.99488			1984.69	260.125	875.598	715.335	525.01	413.671	503.776	605.732	680.551	560.821	400.848	115.534
1569.69	-0.00893	0.9987	0.9999	0.99701	0.99723	1.00635	0.99068	0.99486	1.00078	0.99453	0.99813			1985.66	276.28	708.378	845.969	351.11	394.758	533.657	564.095	626.114	568.112	481.014	83.3816
1571.62	-0.00123	0.99551	1.00081	0.99634	1.00205	1.00344	0.99285	0.99384	0.99462	0.98946	1.00394			1986.62	216.599	883.833	854.494	321.865	283.198	559.669	554.909	743.679	435.902	377.049	62.0317
1573.55	-0.00465	0.99376	0.99874	0.99574	1.00685	0.99685	0.99161	0.99244	0.99436	0.98454	1.00607			1987.59	191.391	863.683	883.944	352.628	358.469	473.062	496.881	688.531	526.197	442.146	76.0089
1575.48	-0.00632	0.99482	0.99673	0.99502	1.00993	0.99614	0.9901	0.9909	0.99468	0.9831	1.00458			1988.55	230.734	718.394	803.508	410.572	375.161	535.648	587.42	593.66	466.994	428.205	71.9853
1577.41	-0.00892	0.9975	0.995	0.99644	1.01221	0.99985	0.99191	0.99403	0.99827	0.98708	1.00523			1989.51	52.7073	896.048	821.971	409.892	378.519	510.28	414.148	719.337	488.365	319.48	99.6092
1579.34	0.00339	0.99902	0.99757	1.00068	1.01316	1.00405	0.99817	1.00049	0.99711	0.99117	1.00858			1990.48	204.92	922.146	651.941	307.99	428.493	507.92	424.447	556.186	483.725	419.803	78.9217
1581.26	0.00871	0.99875	1.00002	1.00291	1.01111	1.00643	0.99887	1.0052	1.00171	0.99805	1.00835			1991.44	280.947	639.842	724.953	402.28	381.754	366.552	484.014	521.731	438.377	348.847	67.1637
1583.19	0.00701	1.00081	0.99934	1.00082	1.00797	1.00682	0.99894	1.00285	1.00078	0.99597	1.00136			1992.41	158.6	796.673	710.659	357.208	339.552	528.484	381.766	609.693	431.687	398.963	80.0343
1585.12	0.00474	1.00232	0.99965	0.99938	1.00233	1.00419	0.99535	0.9971	0.99154	0.99116	0.99133			1993.37	176.996	807.377	794.825	317.053	431.361	448.517	503.105	571.684	450.887	359.81	50.3102
1587.05	-0.0102	1.00076	0.99853	1.01049	0.99679	0.99855	0.99285	0.99222	0.96881	0.9881	0.96622			1994.34	199.912	916.138	865.321	358.487	411.215	446.93	350.959	497.506	357.927	353.992	95.4143
1588.98	-0.02297	0.99909	0.99919	1.00359	0.99425	0.9943	0.99448	0.99242	0.95426	0.99056	0.94827			1995.3	254.982	845.512	834.74	391.151	368.071	462.732	376.412	492.814	368.399	355.848	79.2802
1590.9	-0.00943	0.99843	1.00037	0.9991	0.99724	0.99337	0.99892	0.99735	0.96544	0.99941	0.95974			1996.26	205.765	757.402	829.117	393.216	356.745	436.776	451.926	579.21	424.411	305.019	52.0525
1592.83	0.00196	1.0024	0.99961	0.99662	1.00254	0.99374	1.00329	1.00348	0.97935	1.00535	0.97622			1997.23	132.589	773.216	750.007	411.529	379.064	473.333	414.078	581.235	415.152	268.419	98.8691
1594.76	0.00779	1.00414	1.00129	0.99858	1.00436	0.9934	1.00414	1.00445	0.98935	1.00422	0.99133			1998.19	240.719	905.571	706.637	367.253	373.873	521.756	343.456	455.305	305.972	313.35	80.6779
1596.69	0.01	1.00421	0.99941	1.00185	1.00211	0.99324	1.00307	0.99953	0.99356	0.99987	1.00334			1999.16	231.522	922.838	731.455	419.955	406.71	490.608	290.01	458.784	273.152	298.795	63.6651
1598.62	0.0086	1.00489	0.99857	1.00027	1.00021	0.9948	1.00165	0.99665	0.99777	0.99885	1.00519			2000.12	89.7588	862.436	764.002	395.587	436.47	478.034	369.965	408.353	319.892	287.537	51.4044
1600.55	-0.000324275	1.0025	0.99894	0.99934	0.99808	0.99379	0.99892	0.99549	0.9966	1.00021	1.00494			2001.09	164.054	910.234	854.202	454.745	386.974	482.517	353.282	386.568	345.052	278.673	76.3085
1602.48	-0.00368	1	0.9994	1.00312	0.99787	0.99296	0.99553	0.99644	0.99337	1.00074	1.00199			2002.05	202.466	833.802	842.73	566.293	388.031	521.214	291.237	422.417	291.252	262.185	103.117
1604.4	-0.0066	0.99803	0.99773	1.002	0.9971	0.99353	0.99388	0.9968	0.98972	0.99717	1.00105			2003.02	172.09	753.235	728.998	459.852	398.819	471.752	387.656	440.078	291.464	254.26	65.7709
1606.33	-0.00945	0.99859	0.99632	1.00192	0.99568	0.99567	0.99429	0.99533	0.98779	0.99413	0.99809			2003.98	113.276	811.119	771.671	442.038	390.557	400.09	418.534	513.749	296.593	224.658	65.0798
1608.26	-0.01174	1.00213	0.99761	1.00433	0.99472	0.99831	0.99623	0.99266	0.9897	0.99442	0.99783			2004.94	212.118	1032.14	859.282	478.111	454.959	539.993	423.19	434.849	272.353	230.183	57.1952
1610.19	-0.00858	1.00443	0.99872	1.00475	0.99662	1.00034	0.99929	0.99267	0.99572	0.99785	1.00263			2005.91	171.178	745.86	901.76	439.634	390.513	435.792	483.268	506.277	284.926	154.591	60.0593
1612.12	0.000667933	1.00271	0.99953	1.00027	1.0001	1.00007	1.00213	0.99246	1.00134	0.99976	1.00783			2006.87	225.494	939.418	944.129	433.169	377.306	474.807	345.554	454.916	275.853	263.115	50.3173
1614.05	0.00587	0.99809	1.00002	0.99888	0.99998	0.99823	1.00402	0.99204	1.00385	0.99834	1.00891			2007.84	294.545	1084.93	942.808	587.864	306.993	409.334	381.96	327.653	282.32	278.212	102.001
1615.97	0.00332	0.99551	1.00079	0.99798	1.00009	0.99692	1.00413	0.99213	1.00458	0.99531	1.00655			2008.8	221.026	1027.13	968.535	518.262	364.925	466.8	378.84	377.005	299.736	204.833	33.5463
1617.9	-0.0022	0.99206	1.00003	0.99752	1.00078	0.9943	1.00123	0.99321	1.00429	0.99296	1.00108			2009.77	207.114	926.877	852.873	629.074	394.348	446.044	349.942	410.865	286.408	254.653	109.724
1619.83	-0.00442	0.99258	0.99992	0.99677	1.00068	0.99535	0.99743	0.99577	1.00369	0.99325	0.99474			2010.73	211.086	1221.05	1044.11	680.362	331.968	527.703	338.779	361.955	147.865	211.096	71.8086
1621.76	-0.00335	0.99739	0.99525	0.99764	1.00071	1.00077	0.99727	1.00001	1.00506	0.99793	0.99382			2011.69	190.591	1150.71	985.821	614.036	401.92	380.429	362.518	461.32	274.469	232.899	44.1833
1623.69	0.000233296	1.0011	0.99475	0.9998	1.00226	1.00572	1.00073	1.00573	1.00774	1.00175	0.99784			2012.66	207.534	1149.52	1124.83	568.105	389.621	465.148	360.325	419.075	133.661	332.076	64.8946
1625.62	0.00266	1.00062	1.00096	1.00042	1.0035	1.00539	1.00209	1.00799	1.0072	1.00642	1.00177			2013.62	189.661	1159.09	1094.67	752.61	357.005	429.998	391.076	475.828	192.915	259.762	87.792
1627.54	0.00675	0.99687	1.0014	0.99771	1.00394	1.00154	1.0049	1.00525	1.00261	1.00492	1.00497			2014.59	235.595	1152.81	969.058	576.491	333.594	398.743	361.858	411.801	227.875	222.55	73.8368
1629.47	0.01279	1.00137	0.99879	0.9961	1.00449	1.00683	1.0056	1.00116	1.01076	1.00337	1.00768			2015.55	232.647	1070.05	1079.29	727.755	411.506	363.927	252.5	397.241	281.274	277.076	64.2894
1631.4	0.01374	1.00363	1.00126	0.99489	1.00427	1.00776	1.00305	0.99954	1.01655	1.00187	1.0078			2016.52	105.704	1101.29	1128.62	650.546	374.83	420.978	295.394	355.383	248.275	227.333	112.301
1633.33	0.00624	1.00352	1.00263	0.99576	1.00371	1.00706	1.00325	1.00197	1.02119	0.99959	1.00782			2017.48	204.964	1165.86	1112.65	726.32	362.939	392.211	337.329	375.656	232.537	209.496	94.6255
1635.26	-0.00116	1.0022	1.00622	0.99759	1.00378	1.00589	1.0035	1.00308	1.02417	0.99573	1.00615			2018.44	296.82	1254.54	1055.57	833.726	392.073	313.026	299.6	436.419	272.708	288.518	68.8977
1637.19	-0.00057189	1.00017	1.00756	0.99981	1.00454	1.00306	1.0036	1.00426	1.02336	1.00915	1.00419			2019.41	228.81	1280.26	978.504	723.806	342.152	338.804	321.901	421.477	238.521	221.083	93.9984
1639.12	0.00244	0.99971	1.00622	0.99605	1.00237	1.0001	0.99732	1.00448	1.01046	1.01985	0.99854			2020.37	247.733	1186.92	980.484	726.629	383.195	317.418	289.079	370.516	238.007	206.239	119.708
1641.04	-0.000150234	1.00017	1.00512	0.99623	0.99963	0.99456	0.99335	1.00335	0.9993	1.01285	0.99655			2021.34	218.028	1154.11	1109.31	752.215	374.333	314.802	287.502	405.444	157.48	252.404	62.961
1642.97	-0.00288	1.00523	1.006	0.99922	0.99895	0.99461	0.99366	1.00197	0.99496	1.01099	1.00099			2022.3	146.475	1173.14	1132.51	716.4	342.312	411.066	344.021	405.571	236.61	207.114	69.487
1644.9	0.00177	0.99995	1.00579	1.00166	0.99811	0.99704	0.99713	1.00102	0.99711	1.01205	1.00556			2023.27	195.997	1147.57	1073.25	784.003	407.083	431.417	357.872	440.472	272.093	258.664	42.0293
1646.83	-0.00327	0.99329	0.99948	1.00188	1.00228	0.99334	1.00044	0.99933	0.99704	1.01073	1.00406			2024.23	219.868	1076.9	948.363	762.477	357.769	383.955	345.777	417.602	187.805	304.13	87.1233
1648.76	-0.00972	0.99263	1.00054	0.99693	0.99909	0.98836	1.0016	0.99796	0.99615	1.00626	1.00027			2025.19	236.033	1395.55	1019.32	774.07	487.955	376.553	399.59	364.913	199.489	227.641	54.946
1650.68	-0.01561	0.98961	0.99953	0.98923	0.99809	0.98849	1.00195	0.99733	0.99785	1.00145	0.99723			2026.16	211.55	1177.52	1173.46	901.815	350.408	391.158	392.882	373.521	306.707	263.94	132.205
1652.61	-0.01941	0.98611	1.00002	0.98709	0.99609	0.98436	1.00127	0.99873	1.00113	0.99746	0.99392			2027.12	122.336	1322.67	1082.94	837.007	483.795	443.019	328.212	387.182	322.125	219.837	81.5581
1654.54	-0.01912	0.98223	1.00079	0.98523	0.98931	0.97449	0.99888	0.9962	1.00266	0.99521	0.99266			2028.09	184.111	1330.34	1173.6	766.053	330.426	426.989	265.471	406.175	198.882	262.735	82.9534
1656.47	-0.0107	0.97922	1.00003	0.98009	0.98312	0.96481	0.99564	0.99378	1.00501	0.99391	0.99074			2029.05	201.751	1276.88	1132.23	862.124	334.018	380.471	266.264	353.721	185.874	220.899	96.1769
1658.4	-0.00334	0.97448	0.99992	0.97186	0.97734	0.95507	0.99404	0.99318	1.00416	0.99348	0.99266			2030.02	158.312	1226.11	1090.24	665.041	417.946	378.325	285.149	432.492	243.379	271.51	52.5518
1660.33	-0.00304	0.97292	0.99525	0.96423	0.9717	0.94621	0.99706	0.99384	1.00157	0.99715	0.99854			2030.98	178.683	1344.75	1083.16	825.692	482.355	359.704	288.619	446.926	160.168	265.611	72.8814
1662.26	-0.00706	0.97133	0.99663	0.95792	0.97012	0.94022	1.0003	0.99558	0.99869	1.00437	1.00509			2031.95	135.1	1326.38	1166.79	788.824	390.567	429.95	377.347	284.797	291.176	308.486	54.9184
1664.18	-0.0084	0.9713	1.00085	0.9548	0.97243	0.94014	0.9987	0.99772	0.99449	1.00546	1.00855			2032.91	201.116	1251.93	1054.19	801.052	400.223	348.822	409.407	392.129	237.081	275.198	22.1816
1666.11	-0.00544	0.97195	1.00669	0.95913	0.97613	0.94405	0.9961	1.0005	0.99116	1.00444	1.00701			2033.88	169.255	1344.88	1070.63	858.755	447.694	319.03	352.099	417.463	150.84	238.299	48.0264
1668.04	-0.00258	0.97322	1.01111	0.96823	0.98186	0.95375	0.99656	1.00444	0.99081	1.00245	1.00434			2034.84	271.622	1457.89	1160.54	820.053	368.217	417.665	357.562	372.917	165.996	243.666	84.2585
1669.97	-0.00195	0.97596	1.00033	0.97819	0.98591	0.9684	1.00037	1.00587	0.9912	0.99797	1.00126			2035.8	208.028	1365.76	1181.19	804.048	358.267	408.423	283.981	359.57	200.165	223.617	77.1543
1671.9	-0.00115	0.98205	1.00265	0.99122	0.98619	0.98414	1.00245	0.99831	0.99057	0.99143	0.99792			2036.77	122.152	1298.16	1221.19	827.945	339.868	347.036	396.657	387.288	242.001	312.242	68.8234
1673.83	-0.000452448	0.98869	1.00644	0.99687	0.99134	0.99017	1.00326	0.99072	0.99094	0.9887	0.99468			2037.73	165.941	1414.27	1318.96	826.423	440.973	357.203	439.614	394.419	238.265	293.303	65.1715
1675.75	-0.00691	0.99468	1.00103	1.00122	0.99787	0.99258	1.00203	0.98788	0.9928	0.99203	0.99111			2038.7	207.358	1325.51	1287	879.578	476.189	381.676	410.603	474.229	245.618	245.728	68.2764
1677.68	-0.01098	0.99666	0.99805	1.00068	0.99198	0.99482	0.99956	0.99061	0.99768	0.99794	0.99596			2039.66	297.347	1431.8	1140.25	919.118	520.766	386.583	485.824	492.802	313.559	246.684	73.9627
1679.61	-0.01997	0.99022	1.00023	1.00379	0.99363	0.99724	0.99676	0.99567	0.99378	0.9981	1.00106			2040.62	155.349	1450.12	1143.24	778.201	420.207	448.466	411.794	426.498	245.327	271.768	108.977
1681.54	-0.02162	0.99596	1.00085	1.00475	0.99379	0.99898	0.99388	0.99752	0.99044	0.99574	1.00242			2041.59	187.584	1389.12	1098.94	920.82	437.672	354.751	400.973	426.949	194.928	224.562	62.3425
1683.47	-0.01687	0.99205	1.00669	0.99602	0.99527	0.99771	0.99242	0.99797	0.98868	0.99414	1.00045			2042.55	195.254	1437.46	1091.81	747.724	478.632	332.643	359.217	472.911	263.793	265.514	114.315
1685.4	-0.01756	0.98869	1.01111	0.99542	0.9975	0.99632	0.99443	0.99739	0.98969	0.99614	1.00025			2043.52	198.313	1531.24	1304.52	903.61	424.734	423.363	382.051	422.844	180.037	287.195	92.4095
1687.32	-0.01748	0.99468	1.00033	0.99399	1.00018	0.99498	0.99617	0.99522	0.9917	0.99975	0.998			2044.48	113.983	1373.79	1101.73	754.893	433.425	380.724	389.231	373.656	151.888	224.207	45.6848
1689.25	-0.00845	0.99666	1.00665	1.00008	0.99931	0.99144	0.99801	0.99518	0.99291	1.0004	0.99402			2045.45	200.195	1512.09	1269.28	780.74	463.536	397.441	412.64	482.123	146.004	215.571	63.7376
1691.18	0.00159	0.99888	1.00644	1.00138	0.99525	0.99474	0.9987	0.99413	0.99347	0.99797	0.98765			2046.41	187.807	1427.18	1210.39	760.949	428.726	457.548	438.075	381.542	214.955	175.436	114.917
1693.11	0.01107	0.99628	1.00103	0.99976	0.99356	0.99955	0.9979	0.99468	0.99459	0.99662	0.98028			2047.38	135.315	1378.12	1230.4	783.29	511.558	430.384	452.201	442.615	203.222	266.606	91.2796
1695.04	0.01422	0.99848	0.99805	0.99969	0.9903	0.99597	0.99722	1.00046	0.99574	0.99732	0.98687			2048.34	246.811	1491.27	1229.59	931.417	458.426	416.178	433.18	439.816	195.984	216.053	82.1657
1696.97	0.01219	0.99689	1.00023	1.00286	0.99171	0.99434	0.99651	0.99886	0.99427	0.99725	0.99832			2049.3	242.794	1377.28	1162.65	823.799	493.167	372.45	356.016	402.586	236.992	239.699	61.0515
1698.89	0.00186	0.99819	1.00071	1.0011	0.99318	0.99341	0.99568	0.99548	0.99909	0.9972	0.99027			2050.27	169.648	1408.03	1140.54	852.991	490.708	382.017	329.974	384.118	261.552	227.04	66.028
1700.82	-0.00619	0.99987	1.00035	0.99911	0.99608	0.99533	0.99587	0.99215	0.99827	0.99848	0.98992			2051.23	211.082	1440.63	1272.33	813.033	561.451	369.214	339.801	450.817	250.868	163.225	112.546
1702.75	-0.01044	0.99931	1.00295	0.99708	0.9986	0.99326	0.99468	0.99284	0.99768	1.00135	0.99647			2052.2	245.302	1367.87	1194.04	768.597	501.533	377.629	387.953	436.379	322.856	182.506	87.4189
1704.68	-0.01132	1.00053	1.00457	1.00237	1.00099	0.99485	0.99646	0.99538	0.99859	1.00453	1.00526			2053.16	350.777	1346.52	1295.35	838.066	504.728	330.138	399.344	443.057	304.616	213.274	72.63
1706.61	-0.01047	1.00324	1.00306	1.00434	1.00458	0.99592	0.99781	1.00052	0.99686	1.00572	1.0091			2054.13	277.929	1327.84	1326.1	805.483	581.311	348.344	503.457	428.384	223.747	223.913	81.4937
1708.54	-0.00849	1.00402	0.99549	1.0028	1.00153	0.99711	0.99628	1.00131	0.99327	1.00274	1.00539			2055.09	153.894	1462.66	1211.17	721.539	567.783	356.589	372.122	448.437	209.453	280.764	76.6756
1710.46	-0.00759	1.00132	0.99365	1.00116	0.99723	0.9973	0.99221	1.00154	0.99508	0.99822	1.00065			2056.05	115.141	1337.67	1219.74	798.754	572.8	422.474	332.887	439.701	234.526	253.243	71.7512
1712.39	-0.00796	1.00101	0.99599	1.00062	0.99523	1.00285	0.99171	1.00197	0.99576	0.9959	0.99772			2057.02	83.8312	1409.74	1083.52	807.894	606.316	431.601	334.697	413.585	204.146	189.295	84.4622
1714.32	-0.0089	0.99968	0.99534	1.00083	0.99675	0.99885	0.99593	0.99711	0.99711	0.997	0.99225			2057.98	142.557	1318.1	1187.9	903.226	560.238	430.67	385.35	343.639	218.296	285.204	28.8717
1716.25	-0.00706	0.99207	0.99882	1.0008	0.99708	0.99365	1.00103	0.99344	0.99611	1.00052	0.98911			2058.95	250.716	1437.75	1210.54	869.829	607.046	457.739	459.421	452.756	181.067	296.834	116.107
1718.18	0.00483	0.98755	0.99493	0.99809	0.9961	0.97796	0.99996	0.98924	0.99436	1.00212	0.99023			2059.91	234.613	1408.44	1282.79	772.571	576.59	405.897	351.819	357.292	276.987	222.584	39.9525
1720.11	0.01028	0.98814	0.9859	0.99958	0.99163	0.98324	0.99778	0.99117	0.99154	1.0043	0.99008			2060.88	100.169	1395.87	1026.76	887.281	562.015	412.36	329.228	388.713	241.521	277.065	83.5786
1722.04	0.00954	0.99548	0.99224	0.99722	0.99374	0.9908	0.99619	0.99124	0.99298	1.0069	0.9901			2061.84	189.992	1420.66	1177.31	795.202	513.541	406.334	497.313	439.269	224.886	215.506	76.2945
1723.96	0.00588	1.00162	0.99289	0.99818	1.00173	1.00269	0.99788	0.99544	0.99659	1.00916	0.99206			2062.81	183.692	1382.64	1162.14	798.618	563.982	424.938	481.513	507.831	311.436	299.186	79.0122
1725.89	0.00349	1.00295	0.99833	1.00503	1.00435	1.00904	0.99866	1.00028	1.00048	1.00836	0.99334			2063.77	197.062	1485.29	1285.56	778.499	634.733	440.661	359.121	492.091	228.843	271.39	62.4278
1727.82	-0.00126	1.00738	1.00132	1.00402	0.99849	1.00786	0.99764	1.00257	1.00035	1.0048	1.00051			2064.74	228.513	1540.98	1270.47	768.144	604.228	444.423	400.415	436.019	377.413	217.329	82.6917
1729.75	-0.00688	1.00603	1.00028	0.99993	1.00019	1.00013	1.00103	1.00387	1.00171	1.00458	1.00258			2065.7	178.131	1486.1	1115.02	808.043	471.571	442.521	362.787	444.743	234.415	261.169	74.7853
1731.68	-0.01035	1.00041	1.00586	1.00069	0.99922	1.0027	1.00179	1.0008	0.9979	1.00523	1.00037			2066.66	208.003	1383.67	1185.72	776.791	552.992	408.643	393.468	441.394	188.473	273.635	86.5172
1733.61	-0.00796	1.00838	1.00316	1.00266	0.99737	1.00042	0.99978	0.99714	0.99485	1.00382	0.99619			2067.63	267.704	1388.46	1199.69	932.485	541.657	437.1	452.865	446.806	222.046	287.669	64.13
1735.53	-0.00242	1.00119	0.99918	1.00353	0.99585	0.99916	0.99744	0.9932	0.99462	0.99975	0.99275			2068.59	236.513	1455.78	1214.06	872.751	550.307	435.224	432.032	453.046	232.532	243.445	51.745
1737.46	0.00154	0.99628	0.99984	1.00014	0.99591	0.99965	0.99673	0.99418	0.99843	0.99606	0.99102			2069.56	275.426	1437.58	1167.12	879.515	574.288	452.669	417.695	466.764	177.792	171.123	51.9
1739.39	-0.00189	0.99979	0.99852	0.99969	0.9961	1.00474	0.99721	0.99737	0.99932	0.99353	0.98828			2070.52	289.688	1411.41	1156.89	953.254	638.035	399.085	413.113	464.928	241.713	272.003	71.5151
1741.32	-0.0106	0.99817	0.99837	1.0014	0.99688	1.00781	0.99688	1.00159	0.99809	0.98591	0.98519			2071.49	112.674	1404.75	1214.15	989.798	559.256	497.467	464.221	345.101	165.197	303.883	47.3758
1743.25	-0.01827	0.99911	0.99978	1.00009	0.99649	1.00417	0.99545	0.99567	0.99468	0.9808	0.98594			2072.45	135.493	1357.33	1204.2	964.736	600.963	470.216	381.858	350.989	254.051	219.304	75.1715
1745.17	-0.01929	0.9986	1.00215	0.99708	0.99349	0.99914	0.99367	0.98916	0.99218	0.98164	0.98892			2073.41	124.601	1362.21	1178.08	944.947	512.356	426.358	434.209	323.883	248.504	251.896	91.0747
1747.1	-0.01479	0.99774	1.0004	0.99536	0.99285	0.99651	0.99296	0.99095	0.99562	0.98698	0.99327			2074.38	247.496	1256.77	1241.45	932.303	508.418	416.481	440.52	462.38	344.974	215.743	75.4736
1749.03	-0.00862	0.99853	0.99636	0.99851	0.99665	0.99732	0.9912	0.99369	0.99735	0.99442	0.99881			2075.34	335.639	1312.17	1289.59	911.636	535.887	430.556	382.356	421.296	249.374	275.954	103.057
1750.96	-0.00308	0.99897	0.9991	1.00168	1.00083	0.99695	0.99184	0.99531	1.00078	0.99809	1.0018			2076.31	230.713	1511.8	1170.8	974.71	575.559	475.65	339.121	450.768	252.88	274.685	94.9877
1752.89	0.000956352	0.99983	1.00295	1.0013	1.0017	0.99503	0.99496	0.99845	1.00166	0.9992	1.00217			2077.27	240.147	1321.66	1272.83	960.971	493.961	553.828	438.592	424.517	182.64	247.437	82.9781
1754.82	0.0037	1.0007	0.99923	0.99856	1.00035	0.99269	0.99947	0.99824	1.00483	0.99918	1.00378			2078.24	184.48	1422.94	1259.31	979.691	525.017	455.077	409.91	382.344	248.679	229.391	128.878
1756.74	0.00426	1.00156	0.9974	0.99856	1.00125	0.99265	1.00241	0.99602	1.00531	0.99741	1.00634			2079.2	197.105	1391.78	1273.23	964.667	474.16	362.205	536.877	475.849	297.97	273.831	85.2999
1758.67	0.00261	0.99921	0.99784	0.99525	0.99937	0.99379	0.99925	0.98914	0.99874	0.99313	1.00504			2080.16	246.754	1471.11	1376.13	982.536	510.913	451.155	469.543	388.498	260.478	208.917	78.767
1760.6	0.0014	0.99638	0.9915	0.9917	0.99288	0.99439	0.99439	0.9794	0.99446	0.98959	0.99947			2081.13	238.29	1345.62	1285.57	972.49	366.151	393.651	411.851	408.397	294.093	205.893	44.9156
1762.53	-0.000165019	0.99788	0.99111	0.99178	0.99001	0.99545	0.99279	0.97392	0.99398	0.99205	0.99481			2082.09	261.406	1359.12	1214.71	884.662	511.98	435.534	380.554	466.119	262.313	289.266	56.6686
1764.46	-0.00265	1.00342	0.99488	0.99614	0.99064	1.00568	0.99331	0.97511	0.99765	0.99654	0.99153			2083.06	222.096	1396.11	1286.66	894.383	516.562	506.743	408.678	471.416	221.862	188.665	67.0992
1766.39	-0.00212	1.00608	0.99961	1.00062	0.99104	1.00063	0.99558	0.97981	1.00103	0.99868	0.98693			2084.02	165.016	1267.96	1226.36	935.707	460.906	581.262	374.238	539.818	250.173	262.898	107.805
1768.32	0.00169	1.00527	0.9929	0.99951	0.99173	1.00535	0.99705	0.98628	1.00097	0.99846	0.98278			2084.99	179.524	1316.32	1193.35	820.283	479.659	512.73	360.072	490.194	249.716	281.126	60.769
1770.24	0.00272	1.00472	0.99576	0.99845	0.99479	1.00784	0.98529	0.99469	1.00139	1.0011	0.9861			2085.95	229.212	1174.16	1278.78	749.123	585.458	433.284	478.517	450.663	247.873	177.188	14.8659
1772.17	-0.00198	1.00355	0.99959	0.9997	0.99986	1.008	0.99461	1.0005	1.00188	1.00485	0.99506			2086.91	218.603	1262.85	1187.29	704.957	518.263	393.219	424.992	482.213	279.934	266.034	55.4248
1774.1	-0.00911	1.00516	1.00229	1.00101	1.00213	1.00265	1.00114	1.00018	0.99843	1.00773	1.00096			2087.88	270.634	1291.37	1193.04	883.086	499.048	347.769	423.813	506.639	216.761	294.543	54.3925
1776.03	-0.0131	1.00303	1.00123	1.00125	1.0001	1.00258	1.00207	0.99755	0.99711	1.00949	0.99998			2088.84	215.799	1270.39	1122.25	690.037	515.909	488.61	403.368	352.764	259.289	226.104	91.0535
1777.96	-0.01272	1.00008	1.00463	0.99913	0.99895	0.99892	0.99799	0.99517	0.99611	1.00993	0.99615			2089.81	123.749	1272.7	1229.64	808.755	534.067	455.862	387.838	461.708	200.729	165.6	111.566
1779.89	-0.01136	0.99764	1.00488	1.00206	0.99859	0.99581	0.99316	0.9968	0.99562	1.00722	0.99526			2090.77	291.283	1338.89	1117.12	796.977	418.671	497.33	373.935	478.684	227.538	243.923	84.2375
1781.81	-0.01118	0.99692	1.00426	1.00282	0.9956	0.99158	0.99101	0.9988	0.99735	1.00171	0.99658			2091.74	185.87	1299.16	1037.4	724.307	473.477	492.502	380.295	458.25	247.376	237.646	74.1255
1783.74	-0.00949	0.99677	1.00199	0.99976	0.99407	0.98986	0.98902	0.99819	1.00078	0.99207	0.99238			2092.7	186.255	1263.25	1166.24	748.318	465.974	406.254	399.784	406.865	277.075	147.256	115.894
1785.67	-0.00606	0.99715	0.99851	0.99895	0.99517	0.98807	0.98799	0.99596	1.00166	0.98422	0.98653			2093.67	85.0579	1219.35	1042.73	779.159	427.235	407.652	315.422	428.648	226.967	231.41	61.9769
1787.6	-0.00225	0.99436	0.9981	1.00192	0.99262	0.98814	0.99088	0.99227	1.00483	0.98344	0.98257			2094.63	169.678	1131.87	1150.61	775.471	433.04	437.92	329.896	359.037	310.541	220.425	68.6902
1789.53	0.000805419	0.9936	0.99676	0.99454	0.99306	0.9922	0.99888	0.99382	1.00531	0.98668	0.98514			2095.59	265.826	1174.64	1153.23	718.04	475.971	400.679	372.345	355.195	245.833	153.789	47.7471
1791.46	0.00162	0.99519	0.99857	0.99498	0.99563	0.99938	0.99939	0.99892	0.99874	0.99343	0.98374			2096.56	287.869	1196.7	1119.38	708.526	459.15	370.612	385.554	371.675	229.057	188.793	49.0533
1793.38	0.000292726	0.99698	1.00043	0.99882	1.00091	1.00546	1.00219	1.00326	0.99446	0.99835	0.9848			2097.52	288.531	1190.98	1097.3	683.511	464.786	433.389	407.219	464.01	178.298	205.164	80.1389
1795.31	-0.00216	0.99586	1.0001	0.99755	1.00179	1.00562	1.00435	1.00425	0.99485	0.99642	0.99207			2098.49	208.737	1071.47	1133.52	630.438	473.997	454.668	433.248	471.416	186.309	269.365	56.0441
1797.24	-0.00345	0.99428	0.99869	1.00066	1.00127	1.00041	1.00279	1.00237	0.99462	0.99467	0.99249			2099.45	212.459	1253.02	1021.36	724.639	499.308	382.759	394.071	361.435	212.7	251.153	68.1795
1799.17	-0.0027	0.99409	0.9977	1.00069	0.99934	0.99644	1.00229	1.00042	0.99843	0.9916	0.99152			2100.42	214.16	1043.93	1183.64	562.467	394.471	460.072	306.116	337.586	217.841	186.812	106.051
1801.1	0.00121	0.99725	0.99944	0.9943	0.99898	0.99496	0.99021	0.99866	0.99932	0.98887	0.99172			2101.38	163.46	1070.21	934.122	631.729	422.094	362.33	350.208	370.024	255.33	307.986	86.3277
1803.03	0.00525	0.99555	0.9992	0.99152	0.99939	0.99425	0.99185	0.99536	0.99809	0.98831	0.99256			2102.34	186.663	1071.9	1084.34	658.6	499.212	287.024	373.65	302.504	151.692	248.013	113.098
1804.95	0.00648	0.99835	1.00362	0.99445	1.0002	0.99544	0.99302	0.99555	0.99468	0.99284	0.99483			2103.31	213.772	1100.62	938.58	588.847	485.29	417.328	369.51	348.947	279.615	256.426	57.1158
1806.88	0.00537	1.00449	1.00875	0.99933	1.00148	0.99942	0.99667	0.99956	0.99218	0.99973	0.99654			2104.27	278.63	1079.38	1103.29	685.767	408.054	323.63	394.484	351.193	197.819	163.939	63.9339
1808.81	0.00372	1.00841	1.01015	1.00575	1.00523	1.00343	0.99998	1.00324	0.99562	1.00531	0.99927			2105.24	247.741	1042.2	1059.12	647.446	418.165	341.929	320.411	410.933	159.261	269.733	97.205
1810.74	0.00424	1.00618	1.00673	1.00432	1.00187	1.00394	0.99911	1.00508	0.99532	1.00471	0.9954			2106.2	201.512	1018.79	917.542	599.068	322.836	416.37	330.306	346.076	213.668	170.304	50.467
1812.67	0.00692	1.0006	0.99968	0.9992	0.99422	0.99977	0.99785	0.99903	0.99112	0.99914	0.98888			2107.17	130.832	1086.37	1027.98	586.147	350.97	347.333	330.712	339.05	208.499	160.969	66.8127
1814.6	0.00616	0.99699	0.99849	0.9978	0.99105	0.99426	0.99789	0.99718	0.98754	0.99482	0.9869			2108.13	221.366	1068.64	851.704	461.682	463.722	385.372	411.826	448.721	202.051	157.436	74.5317
1816.53	0.00431	0.99823	0.99942	1.00228	0.99587	0.99721	1.00084	0.99608	0.99005	0.99607	1.00451			2109.1	179.006	1043.57	859.505	499.561	461.765	385.156	331.169	391.943	192.361	88.5255	67.312
1818.45	0.00354	0.9983	0.99937	1.00669	1.00206	1.00082	1.0015	0.99035	0.9954	1.00059	1.00032			2110.06	176.835	981.54	949.216	492.914	358.192	342.927	321.734	431.827	191.849	129.686	89.642
1820.38	0.00731	1.00017	0.99793	1.00576	0.99843	1.00231	1.00514	0.99084	0.99922	0.99863	0.99518			2111.03	216.512	974.86	891.581	491.208	346.998	287.239	367.506	400.327	121.25	208.023	36.0276
1822.31	0.01128	1.00005	1.00639	1.00284	0.99356	1.00375	1.00514	0.99424	1.00109	0.99905	0.99248			2111.99	173.863	984.152	921.829	453.508	354.646	307.566	291.806	394.363	191.424	173.503	63.956
1824.24	0.0114	1.00035	1.01168	0.99919	0.99232	1.0049	1.00455	0.99908	1.00271	1.00034	0.99232			2112.95	146.927	945.916	790.169	492.866	409.249	348.827	281.901	379.29	174.839	179.286	81.5045
1826.17	0.00915	1.00057	1.00862	0.99773	0.99611	1.00624	1.00486	1.00533	1.00185	0.99891	0.99397			2113.92	228.309	970.301	706.469	521.456	439.219	376.564	309.88	345.601	170.183	247.32	50.1382
1828.1	0.00202	1.00089	1.00527	0.99776	0.99908	1.00381	1.00565	1.00439	1.0017	0.99783	0.9974			2114.88	152.687	795.679	864.888	427.836	386.123	300.137	362.348	324.725	216.173	195.284	35.5519
1830.02	-0.00138	1.00088	1.00349	0.99585	0.9988	0.99955	1.00472	0.99874	0.99887	0.99658	1.00001			2115.85	283.017	779.714	710.371	396.362	382.022	435.813	321.089	336.746	190.54	232.837	43.4477
1831.95	-0.00337	1.00073	1.00234	0.99417	0.99628	0.99609	1.00662	0.99488	0.99985	0.99742	1.00181			2116.81	267.394	753.902	630.655	389.602	363.497	349.342	324.8	336.762	116.349	123.335	37.3461
1833.88	-0.00614	0.99997	1.00227	0.99471	0.9952	0.99515	1.00876	0.99499	1.00361	0.99736	1.00209			2117.78	199.797	829.429	697.006	330.323	350.674	343.54	383.659	228.918	144.924	164.548	93.3078
1835.81	-0.00906	0.99894	1.00188	0.99712	0.99766	0.99531	1.00057	0.99552	1.00391	0.99468	0.9993			2118.74	233.123	833.42	501.456	416.745	377.963	327.885	354.285	211.841	216.924	153.996	36.7885
1837.74	-0.0105	0.99939	1.00063	0.99993	1.00016	0.99533	0.99526	0.99431	0.99961	0.99084	0.98828			2119.7	153.107	923.521	441.165	359.654	369.446	386.505	306.3	333.514	215.94	135.98	77.0968
1839.66	-0.00983	1.00141	0.99772	0.99984	0.99878	0.99494	0.99295	0.99266	0.99578	0.99168	0.98313			2120.67	259.404	804.37	565.154	410.774	344.34	390.168	321.88	292.212	184.911	189.589	87.1318
1841.59	-0.00744	0.99783	0.99529	0.99842	0.99579	0.99484	0.99276	1.00116	0.99636	0.99721	0.98342			2121.63	266.096	742.708	462.8	398.263	334.606	385.748	318.151	325.291	143.069	172.125	97.5021
1843.52	-0.00442	0.99628	0.99712	0.99813	0.98998	0.99832	0.99288	1.0007	0.99334	0.99667	0.98936			2122.6	295.774	721.396	615.971	425.111	313.115	382.059	392.993	254.577	134.551	257.172	57.9802
1845.45	0.000873348	0.99606	0.99699	1.00041	0.99108	0.99477	0.99423	1.00054	0.9953	0.99577	0.99704			2123.56	253.922	749.303	559.813	381.702	296.75	386.222	354.937	311.408	179.689	206.921	45.1814
1847.38	0.00226	0.9959	0.99865	0.9997	0.99717	0.99509	0.99652	0.99758	1.00102	0.99322	1.00087			2124.53	192.058	748.874	501.674	349.053	314.699	459.322	331.968	265.454	178.195	171.45	80.8751
1849.31	-0.000560074	0.99649	1.00053	0.99969	0.99628	0.99582	0.99587	0.99226	1.00033	0.99667	0.99903			2125.49	117.619	716.282	536.316	312.923	342.523	370.708	284.811	231.262	186.716	143.357	83.7094
1851.23	-0.00523	1.00044	1.00177	0.99988	0.99528	0.99542	0.99342	0.98674	0.99787	0.99577	0.99704			2126.45	163.31	830.009	497.982	321.448	365.078	450.988	282.556	230.547	122.851	169.283	98.5565
1853.16	-0.01034	1.00224	1.00025	1.00367	0.99328	0.99315	0.98926	0.98294	0.99536	0.99322	0.99161			2127.42	219.185	740.807	452.783	280.88	260.272	410.438	265.568	263.442	187.394	139.428	79.0498
1855.09	-0.01489	0.99992	1.00177	1.00406	0.99019	0.9916	0.98296	0.9805	0.99436	0.99025	0.99423			2128.38	170.287	638.321	434.488	375.775	286.064	374.395	250.726	239.317	203.181	159.719	46.6837
1857.02	-0.0163	0.99747	1.00025	1.00303	0.98619	0.99134	0.9768	0.97964	0.99036	0.98626	0.98783			2129.35	271.951	714.974	432.012	207.865	289.908	365.844	279.491	302.886	56.6125	239.876	38.0336
1858.95	-0.01439	0.99347	0.99797	1.00161	0.98236	0.98836	0.97252	0.97922	0.98626	0.97991	0.97921			2130.31	254.608	724.345	333.983	365.59	338.967	393.114	274.355	225.957	121.268	105.494	21.9855
1860.88	-0.0119	0.99236	0.99137	0.9991	0.97845	0.98691	0.96754	0.97694	0.98137	0.97347	0.97182			2131.28	135.399	800.876	437.897	325	296.312	458.423	371.479	263.522	172.961	156.812	69.0263
1862.81	-0.00964	0.99544	0.98216	0.9981	0.97285	0.98359	0.96003	0.97231	0.97207	0.96739	0.96639			2132.24	80.5156	798.435	389.825	271.647	359.614	337.807	394.525	234.246	156.616	205.778	93.948
1864.73	-0.00677	0.99749	0.97508	0.9951	0.96856	0.97967	0.95346	0.9657	0.9612	0.9624	0.95956			2133.2	182.374	638.99	362.063	352.372	285.183	370.992	328.455	208.195	124.132	188.076	45.8009
1866.66	-0.00221	0.99722	0.97341	0.9921	0.96248	0.97638	0.95082	0.95947	0.95283	0.95738	0.94928			2134.17	165.058	691.741	422.945	420.944	300.248	341.724	288.823	185.425	190.865	146.903	78.0486
1868.59	-0.00109	0.99615	0.97628	0.9891	0.95748	0.97052	0.94923	0.95795	0.94593	0.95493	0.93888			2135.13	172.814	655.717	449.244	320.052	315.621	269.08	305.283	174.156	223.294	144.905	96.4676
1870.52	-0.00153	0.99771	0.98054	0.98444	0.95127	0.96323	0.94357	0.96269	0.94223	0.95768	0.93286			2136.1	192.906	707.081	460.792	288.452	327.717	296.939	351.186	294.749	223.669	192.558	68.3583
1872.45	-0.00152	1.00017	0.98335	0.97711	0.94262	0.95814	0.93257	0.97072	0.94419	0.96266	0.93082			2137.06	188.864	617.793	452.184	392.699	278.964	376.995	331.001	272.927	104.017	218.146	75.0183
1874.38	0.000272994	1.00087	0.98579	0.96979	0.93682	0.95277	0.92164	0.97916	0.94912	0.96986	0.93111			2138.03	161.293	837.506	347.746	376.799	350.318	332.893	315.459	248.728	220.838	178.096	79.8361
1876.3	0.00452	1.00147	0.99193	0.96564	0.93711	0.95016	0.92869	0.98573	0.95484	0.97502	0.93462			2138.99	271.527	708.805	301.795	300.585	280.289	407.756	407.91	202.428	184.987	206.077	56.5261
1878.23	0.00928	0.99792	0.99891	0.96684	0.94256	0.95329	0.94586	0.9889	0.96366	0.98034	0.94246			2139.96	230.273	811.109	444.506	266.488	304.668	386.997	363.735	257.798	111.123	120.868	97.1436
1880.16	0.01095	0.99501	0.99611	0.97045	0.95066	0.95614	0.96845	0.99119	0.97464	0.98699	0.95395			2140.92	179.786	632.295	485.216	372.332	328.835	320.48	384.545	207.037	117.783	143.209	66.9645
1882.09	0.01098	0.99685	1.00062	0.98025	0.96114	0.96223	0.98872	0.9951	0.98332	0.99206	0.9658			2141.89	170.794	711.437	433.25	294.529	254.875	345.062	297.875	295.684	147.337	226.337	74.5787
1884.02	0.01003	1.0021	1.00098	0.9919	0.97471	0.96955	0.9902	0.99844	0.98786	0.99656	0.97649			2142.85	211.39	605.905	342.123	345.655	308.867	369.404	225.578	217.12	130.632	185.151	98.09
1885.95	0.00989	1.00343	1.00087	1.00106	0.98749	0.97577	0.9896	1.00331	0.99476	0.99614	0.9877			2143.81	233.135	662.089	373.866	307.825	304.349	279.911	337.586	111.793	217.394	141.155	91.9205
1887.87	0.01162	1.00114	0.99902	0.99648	0.99674	0.98325	0.99356	1.00448	0.99205	1.001	0.99801			2144.78	191.416	569.814	370.041	269.656	290.993	340.753	304.177	197.311	112.034	193.592	74.042
1889.8	0.01273	0.99842	0.99966	0.99156	1.00171	0.98987	1.0028	0.99122	0.99196	1.00008	1.00266			2145.74	328.06	656.535	413.09	279.705	359.322	322.352	276.229	198.574	100.185	185.58	86.7771
1891.73	0.01001	0.99842	1.00569	0.99244	0.99945	0.99501	0.99545	0.99215	0.99678	1.00327	1.00571			2146.71	312.074	671.502	438.266	346.472	297.076	366.18	340.189	164.657	144.881	191.287	65.5323
1893.66	0.00426	0.99653	1.00419	0.99939	0.99775	0.99777	0.99614	0.9952	1.00225	0.99072	0.99962			2147.67	220.718	667.757	446.925	338.996	322.793	336.4	331.406	148.026	122.111	133.661	81.4934
1895.59	-0.00266	0.99672	1.00577	1.00473	0.99699	0.99946	1.0031	0.99841	1.00233	0.99987	1.00311			2148.64	244.801	654.946	281.463	297.346	364.653	253.97	304.577	241.503	147.79	132.909	62.1091
1897.52	-0.00734	1.00075	1.00378	1.00812	0.99466	0.99993	0.9992	1.00046	0.99768	1.00295	1.00414			2149.6	187.869	617.932	349.246	310.92	241.977	354.953	356.06	267.974	97.7502	141.814	81.3113
1899.44	-0.00959	1.00121	1.00028	1.00678	1.00088	1.00644	1.00709	1.00608	1.0018	0.99856	0.99817			2150.56	158.103	714.975	312.09	318.61	293.249	325.434	316.968	194.212	107.577	118.984	65.0448
1901.37	-0.00961	0.99708	1.00253	0.99906	1.00118	1.00776	1.00828	1.00314	0.99815	0.99759	0.99565			2151.53	159.278	562.877	474.595	347.442	193.79	424.415	253.407	205.179	183.934	136.729	63.3419
1903.3	-0.00801	0.99434	1.0007	0.99782	0.99454	1.00207	1.00262	0.9992	0.9909	0.99145	0.99053			2152.49	296.229	679.735	387.892	335.051	342.748	293.745	350.479	235.898	148.931	191.511	60.1718
1905.23	-0.00652	0.99368	0.99881	0.99728	0.9992	0.99516	0.99307	0.99796	0.98747	0.98653	0.98862			2153.46	264.455	724.847	347.283	283.214	259.651	260.732	366.803	230.601	208.044	152.096	66.1706
1907.16	-0.00675	0.99827	0.9998	1.0005	1.00452	0.99447	0.98999	0.99338	0.99125	0.98903	0.99294			2154.42	173.273	612.206	235.28	317.778	224.919	308.789	389.917	198.935	176.969	173.56	65.837
1909.09	-0.00832	0.9983	1.00297	1.0007	1.00289	0.99864	0.99214	0.99447	0.9911	1.00053	0.99615			2155.39	308.325	575.754	372.475	371.036	388.367	398.48	249.152	190.588	157.787	131.87	55.2535
1911.02	-0.00802	0.99843	1.00513	1.0006	0.9985	1.00008	0.99706	0.99713	0.99115	1.00188	1.00025			2156.35	240.358	633.948	323.512	311.644	229.858	277.071	344.196	162.584	166.586	150.433	64.722
1912.94	-0.00823	0.99755	1.00523	0.99965	0.99295	0.99915	0.99446	0.99728	0.99346	1.00025	1.00207			2157.31	220.941	624.171	387.141	371.147	319.01	332.677	304.998	232.412	151.117	154.596	80.4801
1914.87	-0.00917	0.99614	1.00531	1.00134	0.99427	0.99749	0.99632	0.99551	0.99728	0.99766	1.00266			2158.28	186.527	665.556	366.888	342.108	273.832	374.194	304.178	200.242	136.807	123.527	62.9823
1916.8	-0.00969	1.00793	1.0066	1.0019	0.99885	0.9963	0.99997	0.99334	1.00109	0.99841	1.00295			2159.24	150.903	684.071	313.397	373.719	271.335	379.834	359.555	133.351	127.953	122.611	38.524
1918.73	-0.00911	1.01353	1.00636	1.0014	0.99815	0.99548	1.00111	0.99193	0.99822	1.00064	1.00221			2160.21	205.256	745.398	274.775	262.676	272.547	371.037	336.338	135.485	113.423	79.3077	18.4085
1920.66	-0.00808	1.01489	1.00299	1.00143	0.99143	0.9953	1.00155	0.98878	0.99241	1.00113	0.99951			2161.17	192.339	611.23	380.286	275.056	331.781	308.616	323.772	143.864	110.338	206.226	61.84
1922.59	-0.00727	1.01151	1.0008	1.0065	0.987	0.9966	1.00205	0.98955	0.98879	1.00304	0.99636			2162.14	241.105	533.559	273.137	234.177	252.495	294.962	281.746	221.198	108.841	103.93	95.8193
1924.51	-0.0071	1.00447	0.99926	1.00901	0.98931	0.99935	1.00198	0.99457	0.99075	1.0022	0.99557			2163.1	242.483	602.917	395.039	281.236	271.003	372.477	349.916	136.24	96.5155	70.6402	93.8096
1926.44	-0.00743	0.9967	1.00035	1.00932	0.99634	1.00372	1.00075	1.00135	0.99482	1.00144	0.99582			2164.07	196.928	603.951	393.71	354.542	293.839	317.78	308.798	213.505	112.077	191.897	56.0407
1928.37	-0.00703	0.99305	0.99829	1.01145	1.00293	1.00658	0.99688	1.00264	0.99969	1.00033	0.99989			2165.03	204.249	686.661	251.306	373.13	231.226	357.637	297.469	237.202	116.158	168.973	49.3531
1930.3	-0.00542	0.99424	0.99809	1.03076	1.00228	1.00553	0.99856	1.00145	0.99866	1.00353	0.99812			2165.99	199.849	524.43	231.885	373.657	267.702	289.911	357.069	147.803	156.478	252.093	50.5095
1932.23	-0.00179	0.99647	0.99813	1.01249	0.99751	0.99971	0.99461	0.99545	0.99153	0.99889	0.9927			2166.96	222.265	645.458	408.381	335.945	382.423	444.862	197.972	166.934	85.4108	81.7569	38.9349
1934.15	0.00138	1.00032	0.98907	0.99791	0.99697	0.99387	0.99239	0.99365	0.98712	0.99935	0.99293			2167.92	266.115	619.98	386.462	284.028	257.762	339.721	294.801	211.279	144.801	172.389	74.8403
1936.08	0.00213	0.99544	0.99	0.99618	0.99173	0.99536	0.99982	0.9974	0.99109	0.99153	0.99348			2168.89	236.002	683.804	335.993	262.426	304.196	300.7	414.549	249.051	52.1265	82.3881	75.2405
1938.01	0.00101	0.99425	0.99757	0.99603	0.99405	0.99446	1.00343	1.00174	0.99751	0.99259	0.99912			2169.85	225.111	717.543	332.088	293.788	260.493	342.951	361.429	241.269	104.478	143.711	63.3494
1939.94	-0.00129	0.99628	1.00299	0.99762	0.99644	0.99764	1.00787	1.00753	0.99984	0.99428	1.00408			2170.82	179.73	640.818	303.113	347.579	262.601	300.148	377.131	227.747	91.6163	102.523	95.7106
1941.87	-0.00454	1.00143	1.00522	0.99846	0.99862	1.00093	1.01056	1.01075	1.00123	1.0021	1.00752			2171.78	235.887	682.171	307.447	383.327	270.05	360.074	307.072	163.607	69.0422	124.927	63.6402
1943.8	-0.00752	1.00543	1.0057	1.00303	1.00414	1.00878	1.00985	1.01052	1.0028	1.00287	1.00614			2172.74	224.134	543.754	356.35	320.923	283.637	404.781	261.882	264.137	104.268	204.618	82.6153
1945.72	-0.00923	1.00405	1.00121	1.00269	1.00219	1.01049	1.01181	1.00806	1.00311	0.9985	1.01013			2173.71	239.55	537.779	281.765	259.112	295.715	322.749	319.566	140.965	91.8162	75.6378	99.1331
1947.65	-0.00715	0.99654	1.00373	0.99715	1.00422	1.00588	1.00716	1.00586	1.00236	0.99196	1.00772			2174.67	314.324	649.018	260.762	233.789	323.153	396.845	312.095	183.813	94.3027	183.013	39.7377
1949.58	-0.0047	0.99425	1.00048	1.00347	1.00128	0.99936	1.00022	1.00425	0.99119	0.98736	1.00579			2175.64	248.352	635.171	286.339	244.631	212.316	326.307	325.076	174.395	78.2976	53.1862	59.8864
1951.51	-0.0024	0.99408	0.9959	0.9922	0.99783	0.99222	0.99792	1.00149	0.98438	0.98605	1.00084			2176.6	143.162	747.079	310.209	293.628	228.517	372.487	321.778	161.91	41.9671	174.855	76.035
1953.44	-0.000918109	0.99106	0.99744	0.98726	0.99567	0.99041	0.99015	0.99289	0.98199	0.98807	0.99396			2177.57	236.055	572.557	307.524	342.349	299.727	310.212	341.719	253.058	165.545	211.724	69.2169
1955.37	-0.000572851	0.98984	0.99133	0.9899	0.99733	0.99368	0.98753	0.98868	0.98467	0.99149	0.98814			2178.53	300.183	570.932	322.854	300.062	300.581	349.701	322.241	226.775	167.652	95.6154	62.4137
1957.3	-0.0019	0.993	0.99219	0.98164	0.99737	0.99998	0.98982	0.98974	0.99044	0.99606	0.98844			2179.49	233.034	584.881	340.27	274.204	324.706	394.877	365.45	288.791	104.405	96.3561	60.1867
1959.22	-0.00425	0.99833	0.98975	0.99773	1.00264	1.00349	0.99777	0.99218	0.99545	1.00071	0.98907			2180.46	241.303	661.757	337.218	292.605	319.827	390.131	325.177	226.495	93.3478	170.549	51.2752
1961.15	-0.00504	1.00811	0.99955	1.0101	1.00425	1.0068	1.00197	0.99189	0.99499	1.00197	0.99372			2181.42	263.83	655.578	250.298	314.943	306.435	386.843	317.636	163.412	186.063	110.466	53.8564
1963.08	-0.0075	1.008	1.00347	1.0144	0.9979	1.00417	0.99913	1.00565	0.9981	0.99648	0.99699			2182.39	210.363	707.042	343.99	340.186	302.127	386.381	329.827	199.082	189.541	147.206	67.08
1965.01	-0.00817	1.00943	1.00217	1.01313	0.99543	0.99785	1.00738	1.01102	0.99729	0.98849	1.00022			2183.35	89.5938	786.328	288.147	406.111	311.943	301.896	327.613	195.99	61.414	166.109	54.8822
1966.94	-0.00857	1.01192	0.99974	1.00746	0.9965	1.01546	1.01138	1.00881	0.99731	0.98451	1.00173			2184.32	264.687	689.135	248.951	301.153	309.256	409.433	389.426	161.087	91.5498	186.111	20.8081
1968.87	-0.00815	0.99444	1.00398	1.01064	1.00035	1.0141	1.01034	1.00368	1.00084	0.98964	1.00302			2185.28	201.717	561.279	251.082	295.364	308.088	319.631	351.101	162.818	111.654	107.399	71.6207
1970.79	-0.00612	0.99033	1.00352	1.00916	1.00313	1.00902	1.00557	0.99885	1.00312	0.99614	1.0043			2186.25	245.343	526.564	258.391	304.379	273.163	402.822	306.125	233.276	193.019	138.807	53.07
1972.72	-0.00313	0.9911	0.99912	1.00505	1.00045	1.0023	1.0008	0.99097	0.99948	0.99705	1.00489			2187.21	213.54	617.628	208.539	387.6	302.853	372.152	317.37	248.964	74.0751	130.72	86.4011
1974.65	0.000334112	0.99898	0.99561	1.02053	0.99699	0.99762	0.99903	0.99518	0.99195	0.99502	0.9929			2188.18	213.426	596.392	345.276	349.729	246.498	380.805	383.694	155.137	185.549	161.742	103.507
1976.58	0.00396	1.00066	0.99965	1.00993	0.99638	0.9921	0.99782	0.99014	0.98746	0.99346	0.99526			2189.14	251.851	660.395	231.943	339.155	251.772	292.594	383.507	215.845	154.097	146.778	36.462
1978.51	0.00698	1.00115	0.99753	1.00159	0.99858	0.99062	0.99085	0.99449	1.01019	0.99323	0.9996			2190.1	162.676	729.712	352.267	362.276	304.522	334.701	390.754	156.57	71.4352	144.468	43.044
1980.44	0.00578	0.99904	0.99995	1.00007	0.99986	0.99387	0.9909	0.9964	1.00773	1.00174	1.00488			2191.07	268.161	714.982	323.208	291.169	290.42	304.742	371.749	140.617	73.2333	137.585	59.9038
1982.37	0.00432	0.9976	0.99599	0.99825	0.99813	0.9947	0.9961	0.99512	1.00372	1.00115	1.00706			2192.03	210.873	717.911	340.863	260.628	312.12	365.527	307.642	156.155	51.2912	152.775	60.0313
1984.29	0.00244	0.9996	0.99361	1.00007	0.99468	0.99842	0.99876	0.99296	0.99906	0.99918	1.00547			2193	238.987	650.842	322.57	306.856	392.053	378.382	328.53	164.308	94.3966	160.553	63.0381
1986.22	0.000761735	1.00518	0.99046	1.00236	0.99312	1.00066	1.00122	0.98942	0.99561	0.9952	1.00919			2193.96	194.299	726.946	321.346	353.292	348.966	414.978	378.689	143.872	145.088	114.834	26.226
1988.15	0.000767643	1.00394	0.98962	1.00068	0.99197	0.99851	1.00024	0.99113	0.9939	0.98699	1.00882			2194.93	139.741	679.89	328.386	362.634	282.47	338.622	401.918	186.197	189.79	150.578	73.9547
1990.08	0.00238	1.00177	0.99181	1.0059	0.99986	0.9954	0.99479	0.99267	0.9957	0.98589	1.00629			2195.89	247.738	381.306	203.628	271.336	293.566	317.488	393.094	89.9899	173.153	97.5769	57.9526
1992.01	0.0069	0.99797	0.99813	1.00609	0.99813	0.99314	0.98775	0.99524	0.99978	0.99566	1.00495			2196.85	264.926	649.929	327.54	292.384	258.714	416.796	349.413	214.408	65.4979	92.104	54.4981
1993.93	0.00983	0.99763	0.99542	0.98854	0.99468	0.99381	0.98636	0.99441	1.00231	0.99682	1.00321			2197.82	144.205	713.591	328.99	357.236	341.025	396.65	403.64	193.763	168.326	147.071	60.5212
1995.86	0.01093	0.99846	0.99753	0.9877	0.99312	0.9978	0.99292	0.99301	1.00028	0.99852	0.99805			2198.78	342.31	570.645	363.251	287.21	318.785	364.956	269.871	130.18	177.41	102.124	56.3001
1997.79	0.01139	1.00073	1.00172	0.9924	0.99709	0.99983	0.99451	0.99422	0.99267	0.99678	0.9901			2199.75	231.731	696.511	334.716	317.919	295.26	387.637	330.567	239.677	159.927	163.015	61.0783
1999.72	0.01119	0.99989	1.00296	0.9996	0.9948	0.99753	0.99346	0.99822	0.98043	0.99186	0.97948			2200.71	204.873	655.294	375.163	345.678	254.338	314.808	361.192	130.25	100.383	162.552	77.0485
2001.65	0.00849	0.99606	1.00031	0.99614	0.98875	0.99732	0.98426	0.99689	0.99458	0.98465	0.9709
2003.58	0.0034	0.99925	1.00189	1.00189	0.98479	0.99989	0.98168	0.99439	0.98866	0.98049	0.96339
2005.51	-0.000981148	1.00232	1.00156	1.00137	0.98295	0.99938	0.98504	0.99091	0.98018	0.97502	0.95261
2007.43	-0.00258	0.99907	1.00342	1.00673	0.97915	0.98243	0.97746	0.98664	0.97237	0.96789	0.94241
2009.36	-0.000192988	0.99639	1.00048	1.00612	0.97199	0.97006	0.9808	0.9761	0.96465	0.96377	0.93308
2011.29	0.00248	0.99298	0.99199	1.00486	0.9649	0.96686	0.97006	0.97194	0.95938	0.95931	0.92301
2013.22	0.0029	0.98936	0.98888	0.99522	0.96139	0.96368	0.96345	0.96377	0.94865	0.95214	0.91106
2015.15	0.000621309	0.99626	0.98463	0.99302	0.95865	0.96221	0.95057	0.95767	0.93685	0.94537	0.90445
2017.08	-0.00237	1.00463	0.97877	0.98656	0.95218	0.96055	0.9419	0.94916	0.92467	0.93652	0.8914
2019	-0.00464	1.00694	0.97307	0.97896	0.94175	0.95612	0.92926	0.94355	0.90978	0.93229	0.88542
2020.93	-0.00595	1.00175	0.97202	0.97433	0.93057	0.94964	0.91566	0.941	0.90223	0.93086	0.88104
2022.86	-0.00618	1.00472	0.97634	0.97265	0.92275	0.94326	0.89245	0.94357	0.89924	0.93267	0.8791
2024.79	-0.00517	1.00407	0.98423	0.96985	0.92081	0.93886	0.88343	0.94653	0.90263	0.93912	0.8783
2026.72	-0.00541	0.99709	0.99342	0.96992	0.92409	0.9372	0.88952	0.95569	0.91065	0.94688	0.88631
2028.64	-0.00549	0.99506	0.99844	0.97156	0.9331	0.93918	0.90278	0.96868	0.92138	0.95292	0.90509
2030.57	-0.00563	0.99858	1.00241	0.97435	0.95004	0.94583	0.92155	0.98415	0.93014	0.95958	0.91666
2032.5	-0.0054	0.99957	1.00119	0.97631	0.97022	0.95209	0.94143	0.99621	0.93935	0.96556	0.92855
2034.43	-0.00548	0.99574	0.99731	0.9799	0.98439	0.96853	0.95747	1.00219	0.94831	0.97292	0.93882
2036.36	-0.00654	0.99381	0.99752	0.98332	0.99115	0.9835	0.96949	1.00074	0.95593	0.98137	0.94878
2038.29	-0.00792	0.99651	0.99831	0.98641	0.99529	0.99151	0.98205	0.99374	0.96155	0.99014	0.96421
2040.22	-0.00877	0.99985	0.99837	0.99081	1.00258	0.99151	0.99554	0.99219	0.97012	0.99382	0.98325
2042.14	-0.00889	1.00021	0.99772	0.99398	0.99115	0.99357	0.99978	1.00117	0.97568	0.99671	0.98461
2044.07	-0.00865	0.99828	0.997	0.99654	0.99529	0.99467	0.98949	0.98459	0.98228	0.99638	0.99795
2046	-0.00912	0.99856	0.99831	0.99989	1.00258	0.99032	0.99205	0.99359	0.98752	0.99956	1.00422
2047.93	-0.00977	1.00228	0.99664	1.00257	0.99851	0.99479	0.99554	1.00102	0.99595	0.99489	1.00838
2049.86	-0.00878	1.00471	0.99484	1.00102	0.99903	1.00181	0.99978	1.00273	0.9949	0.98953	0.99737
2051.79	-0.0061	1.00418	0.99336	1.00769	0.99857	1.00546	0.9926	0.99835	0.99228	0.99145	0.99721
2053.71	-0.00306	1.00182	0.99477	1.00526	1.00287	1.00337	0.99815	0.9945	0.98798	0.99406	0.99517
2055.64	-0.000256521	1.00283	0.99584	1.00707	1.00175	0.99626	0.99977	0.9938	0.98486	0.99872	0.99534
2057.57	0.00218	1.00023	0.99498	1.00071	1.00175	0.99775	0.99862	0.99043	0.98451	1.00143	0.99875
2059.5	0.00449	0.99908	0.99399	0.99856	0.99686	0.99937	0.99689	0.99672	0.99243	0.97292	1.0047
2061.43	0.00284	1.00043	0.99372	0.99866	0.99321	0.99886	1.00085	0.99372	0.99596	0.98137	0.9977
2063.36	0.00188	1.00259	0.99483	1.00073	0.99692	0.9968	0.99806	0.99455	0.99717	0.99014	0.99456
2065.28	0.000863074	1.00364	0.99633	0.99668	0.99869	0.99575	0.99651	0.99588	0.99323	0.99382	0.99344
2067.21	0.000371249	1.00229	0.99731	0.99443	0.99988	0.99631	1.00295	0.99651	0.99287	0.99671	0.99312
2069.14	0.000804575	0.99856	0.99752	0.99662	1.00186	0.9969	1.00565	0.99222	0.99498	0.99638	0.99446
2071.07	0.00128	0.99525	0.99831	0.99707	1.00093	0.99618	1.0052	0.99528	0.99546	0.99956	0.99207
2073	0.0012	0.99584	0.99837	0.9982	0.99985	0.9955	1.00311	1.00058	0.9968	0.99489	0.99526
2074.93	0.000570115	0.99615	0.99772	1.00207	0.99844	0.99753	1.00014	1.00209	0.99943	0.98953	0.99745
2076.86	-0.000849948	0.99871	0.997	1.00127	1.00051	1.00096	0.99893	0.99632	0.99895	0.99145	0.99456
2078.78	-0.00318	0.99927	0.99831	1.00404	1.00305	1.00414	1.0021	0.99329	0.99678	0.99406	0.99344
2080.71	-0.00566	0.99703	0.99664	1.00326	1.00077	1.00531	1.00599	0.99835	0.9958	0.99872	0.99312
2082.64	-0.00746	0.99537	0.99484	1.00027	0.99766	1.0034	1.00445	0.9945	0.99089	1.00143	0.99446
2084.57	-0.00471	0.99809	0.99336	0.99844	0.99665	0.99938	1.00002	0.9938	0.99323	1.00679	0.99207
2086.5	-0.00389	1.00071	0.99477	1.00153	0.99933	0.99766	0.99635	0.99043	0.99287	0.99927	0.99526
2088.43	-0.00462	1.00577	0.99584	1.00491	1.00184	0.99316	0.99419	0.99672	0.99498	0.99436	0.99745
2090.35	-0.00584	1.00599	0.99498	1.00177	1.00202	0.99543	0.99348	0.99372	0.99546	0.99524	0.99125
2092.28	-0.00738	1.00269	0.99399	0.99662	0.99725	1.00197	0.99495	0.99455	0.9968	0.99049	0.98751
2094.21	-0.00568	0.99815	0.99372	0.99123	0.99679	1.00094	0.99843	0.99588	0.99943	0.99027	0.98786
2096.14	-0.00414	1.00051	0.99483	0.99361	0.99854	0.99626	0.99057	0.99651	0.99895	0.98819	0.9869
2098.07	-0.00316	1.00097	0.99633	0.99932	0.99968	0.99849	0.98737	0.99222	0.99678	0.98626	0.99464
2099.99	-0.0029	1.00239	0.99746	0.998	1.00199	1.00033	0.98621	0.99528	0.9958	0.99173	1.00687
2101.92	-0.00313	0.99845	0.99611	1.00215	1.00348	0.9997	0.98762	1.00058	0.99089	0.99854	1.00798
2103.85	-0.00282	0.99453	0.99549	1.00527	1.00008	0.99701	0.9944	1.00209	0.98674	1.00077	0.99952
2105.78	-0.00425	0.99558	0.99672	1.0024	0.99212	0.99631	0.9972	0.99632	0.98441	0.9985	1.00472
2107.71	-0.00578	0.98423	0.99954	1.00008	0.99155	0.98867	0.99754	0.99329	0.98725	1.0014	1.00774
2109.64	-0.00698	1.00083	1.00147	0.99947	0.99683	0.98522	0.99712	1.00333	0.99194	1.00068	1.00906
2111.57	-0.00643	1.00679	0.99997	0.998	1.00044	0.99381	0.99833	1.00524	0.99385	0.99582	1.00243
2113.49	-0.00442	1.00399	1.00567	0.99564	0.99909	0.99826	0.99535	0.9962	0.99059	0.99179	0.99741
2115.42	-0.00128	1.00039	1.00806	0.9969	0.99727	0.99953	0.99376	0.98877	0.99057	0.99394	0.99178
2117.35	0.000559405	0.9996	1.00522	1.00108	0.99781	0.99809	0.99532	0.98878	0.99404	0.99856	0.99155
2119.28	0.0013	0.99987	1.00093	1.00455	0.99452	1.00405	0.99777	0.99518	1.00164	1.00155	0.99611
2121.21	0.00103	1.00303	0.99839	1.00373	0.99502	1.00868	0.99948	1.00187	1.00441	1.00356	1.00086
2123.14	0.000386674	1.00679	0.99969	1.00768	0.99787	1.00819	1.00629	1.00562	1.00458	1.00587	1.00624
2125.06	0.000548957	1.00674	1.00123	1.00854	1.00055	1.00677	1.00732	1.0051	1.00342	1.00388	1.00678
2126.99	0.00257	1.00902	1.00414	1.01283	1.00223	0.99819	1.00274	1.00215	1.00612	0.99651	1.00774
2128.92	0.006	1.00722	1.00263	1.01408	1.00303	1.02494	0.99288	1.00266	1.00279	0.99958	1.00312
2130.85	0.00865	0.99847	1.01262	1.01279	0.99979	1.00885	1.01194	1.00087	0.99883	0.9988	0.99922
2132.78	0.00922	0.99488	1.00741	1.01274	0.99606	0.99902	1.00007	1.00125	0.99635	1.00302	0.9954
2134.71	0.0084	0.99509	1.00296	1.01201	0.9955	0.99279	0.99356	0.9937	0.99719	0.98873	0.99702
2136.63	0.00603	0.99844	0.99872	1.00953	0.99929	0.99221	0.99187	0.99499	1.0003	0.98458	0.98313
2138.56	0.00619	0.99557	0.99767	1.00345	0.98781	0.99291	0.99456	0.97819	0.99456	0.97229	0.98213
2140.49	0.00476	0.99584	0.99446	1.00066	0.99027	0.99713	0.99598	0.98268	0.99616	0.97857	0.9856
2142.42	0.00266	0.99268	0.99792	1.00082	0.9932	0.99018	1.00113	0.98845	1.00035	0.98576	0.9887
2144.35	0.000101922	0.99144	1.00186	0.99665	0.99551	0.99209	1.00811	1.00085	0.98965	0.99203	1.00353
2146.28	-0.00538	0.99717	1.00256	1.00044	1.001	0.99714	1.01409	1.01154	0.982	1.00853	1.01227
2148.2	-0.00956	1.00366	1.00137	1.00685	1.00486	0.9868	1.01355	1.01558	0.99673	1.01321	1.00811
2150.13	-0.01178	1.00407	1.00019	1.00774	1.00525	0.97976	1.00504	1.01228	1.00336	1.01203	1.01325
2152.06	-0.01225	0.99912	1.00062	0.99871	0.99963	0.97498	0.99377	1.00091	1.00435	1.00954	1.01682
2153.99	-0.01082	1.00433	1.00132	0.99568	1.00109	0.98763	0.99017	0.99718	1.00513	1.00427	1.01493
2155.92	-0.00788	1.00318	0.99979	0.99308	1.00146	0.99281	0.98827	0.99153	1.00277	0.99996	1.00104
2157.85	-0.00591	1.00091	0.99964	1.00163	0.9992	0.99343	0.99194	0.98885	1.00343	0.9938	0.99483
2159.78	-0.00412	0.99961	0.99899	0.99679	0.9961	0.99218	0.99937	0.99227	0.99949	0.99786	0.99561
2161.7	-0.00167	0.99615	0.99976	0.99544	0.99362	0.99111	0.99097	0.99755	0.99619	1.00126	0.99572
2163.63	0.000674278	0.99568	0.99174	0.99758	1.00324	0.99575	0.98201	1.00135	0.99239	0.99799	0.98832
2165.56	-0.00221	0.9962	0.97109	1.00249	0.98857	0.9976	0.981	1.00574	0.99378	0.99733	0.98786
2167.49	-0.00534	0.99936	0.9835	1.00199	0.98404	0.9972	0.9863	1.00817	1.0006	0.99744	0.993
2169.42	-0.00656	0.99916	0.99643	1.00384	0.99758	1.00701	0.99078	1.00917	1.00773	0.99884	0.99696
2171.34	-0.0056	1.00361	1.00541	1.00269	1.00484	1.00535	0.99123	1.00632	1.01117	0.99703	0.9965
2173.27	-0.0032	1.00537	1.01076	1.00186	1.00398	0.9992	0.99071	0.99852	1.00796	0.99465	0.99393
2175.2	-0.00128	1.00138	1.00994	1.00203	1.00425	0.99511	0.9864	1.0068	0.99404	0.99272	0.99371
2177.13	-0.000404776	0.9981	1.00212	1.00396	0.99898	0.99851	0.9824	0.98922	0.98678	0.98297	0.99103
2179.06	-0.00057611	0.98932	0.99952	1.00133	0.99601	0.99481	0.98078	0.9839	0.98413	0.98087	0.99026
2180.99	-0.00178	0.9885	0.9983	0.99709	0.99996	0.99295	0.98308	0.98744	0.98057	0.98539	0.99257
2182.91	-0.00493	0.99378	0.99687	0.99166	0.99704	0.99317	0.98789	0.99705	0.98484	0.99579	0.99998
2184.84	-0.00812	1.00057	1.00271	0.99665	0.99776	0.99715	0.99395	1.00951	0.97354	1.00562	1.00894
2186.77	-0.01076	1.0006	1.00818	1.00417	0.99626	1.00236	0.99746	0.99213	0.987	1.00922	1.0132
2188.7	-0.01126	1.00718	1.0021	0.99631	1.00935	1.00188	1.00829	1.00306	0.99302	1.00281	1.00902
2190.63	-0.0096	1.00949	1.01324	1.00139	1.01166	0.99722	1.00828	1.00314	0.99251	1.00206	1.01093
2192.56	-0.00791	1.0073	1.01308	1.00205	1.00641	0.99468	0.99878	0.99595	0.99693	0.99412	1.00472
2194.49	-0.00631	1.00594	1.01227	1.00171	1.00258	0.9945	0.99098	0.98923	0.99589	0.98851	0.99771
2196.41	-0.00633	1.00413	1.00214	1.0037	1.00179	0.99845	0.99301	0.98796	0.99441	0.99137	0.9972
2198.34	-0.00744	1.00619	1.00174	1.00478	1.00096	1.00132	1.00011	0.99289	0.98572	0.99554	1.0029
2200.27	-0.008	1.01117	1.00041	1.00374	0.99783	0.9992	1.00858	1.00081	0.97041	1.00881	1.00427

## Sheet: Fig. S1
Fig. S1C								Fig. S1D						Fig. S1E								Fig. S1F
Cu2O		NH4Cl-Cu2O		Cl-Cu2O				Cl-Cu2O		Cu2O				Cu2O		NH4Cl-Cu2O		Cl-Cu2O				Cu2O		NH4Cl-Cu2O		Cl-Cu2O
2Theta (degree)	Intensity (a.u.)	2Theta (degree)	Intensity (a.u.)	2Theta (degree)	Intensity (a.u.)			2Theta (degree)	Intensity (a.u.)	2Theta (degree)	Intensity (a.u.)			Wavenumber (cm-1)	Transmittance (a.u.)	Wavenumber (cm-1)	Transmittance (a.u.)	Wavenumber (cm-1)	Transmittance (a.u.)			Raman shift (cm-1)	Intensity (a.u.)	Raman shift (cm-1)	Intensity (a.u.)	Raman shift (cm-1)	Intensity (a.u.)
20	37300	20	331	20	53237.5			35.5	105200	35.5	51933.3			1001	0.93573	1001	0.9942	1001	1.45968			64.0425	214.298	64.0425	289.983	64.0425	927.482
20.02	39433.3	20.02	264	20.02	54375			35.52	106988	35.52	53133.3			999.574	0.93118	999.574	0.99384	999.574	1.45985			65.9719	189.206	65.9719	260.356	65.9719	994.886
20.04	39933.3	20.04	298	20.04	54900			35.54	109913	35.54	51800			998.144	0.92801	998.144	0.99335	998.144	1.46006			67.9013	164.521	67.9013	231.612	67.9013	1074.53
20.06	39350	20.06	314	20.06	54200			35.56	109538	35.56	54300			996.714	0.92629	996.714	0.99279	996.714	1.46033			69.8307	143.441	69.8307	219.962	69.8307	1184.03
20.08	40016.7	20.08	317	20.08	53650			35.58	111038	35.58	54000			995.284	0.92607	995.284	0.99223	995.284	1.46066			71.7601	164.493	71.7601	218.463	71.7601	1243.87
20.1	40550	20.1	291	20.1	52375			35.6	109325	35.6	53083.3			993.854	0.92738	993.854	0.99171	993.854	1.46108			73.6894	157.956	73.6894	221.042	73.6894	1246.49
20.12	37683.3	20.12	273	20.12	53612.5			35.62	112350	35.62	53600			992.424	0.93024	992.424	0.99123	992.424	1.46159			75.6188	156.832	75.6188	227.459	75.6188	1202.3
20.14	38033.3	20.14	289	20.14	54650			35.64	111963	35.64	55616.7			990.994	0.93462	990.994	0.99079	990.994	1.4622			77.5482	157.05	77.5482	241.414	77.5482	1128.09
20.16	38933.3	20.16	310	20.16	54975			35.66	115825	35.66	55150			989.564	0.94048	989.564	0.99042	989.564	1.46291			79.4776	185.59	79.4776	253.649	79.4776	1087.98
20.18	39033.3	20.18	294	20.18	54100			35.68	115413	35.68	56100			988.134	0.94773	988.134	0.99016	988.134	1.46373			81.407	197.091	81.407	272.627	81.407	1116.91
20.2	38650	20.2	283	20.2	55675			35.7	116350	35.7	56766.7			986.703	0.95618	986.703	0.98999	986.703	1.46468			83.3364	195.802	83.3364	291.287	83.3364	1164
20.22	38766.7	20.22	309	20.22	53975			35.72	120088	35.72	57433.3			985.274	0.96548	985.274	0.98989	985.274	1.46573			85.2657	213.905	85.2657	311.059	85.2657	1241.61
20.24	37950	20.24	272	20.24	54687.5			35.74	121713	35.74	60100			983.843	0.97498	983.843	0.98981	983.843	1.46682			87.1951	236.895	87.1951	326.329	87.1951	1345.01
20.26	38316.7	20.26	321	20.26	55212.5			35.76	125475	35.76	59016.7			982.413	0.98352	982.413	0.9897	982.413	1.46795			89.1245	262.055	89.1245	338.575	89.1245	1430.14
20.28	39400	20.28	303	20.28	55050			35.78	128413	35.78	61166.7			980.983	0.98963	980.983	0.98955	980.983	1.46901			91.0539	266.992	91.0539	354.107	91.0539	1515.83
20.3	38533.3	20.3	304	20.3	54962.5			35.8	130850	35.8	61383.3			979.553	0.9924	979.553	0.98936	979.553	1.46999			92.9833	283.844	92.9833	360.089	92.9833	1569.53
20.32	39550	20.32	294	20.32	54812.5			35.82	134675	35.82	66266.7			978.123	0.99219	978.123	0.98914	978.123	1.47083			94.9127	296.792	94.9127	362.468	94.9127	1561.72
20.34	38133.3	20.34	291	20.34	52750			35.84	137925	35.84	68216.7			976.693	0.99038	976.693	0.98888	976.693	1.47158			96.8421	301.239	96.8421	366.462	96.8421	1507.03
20.36	40116.7	20.36	285	20.36	54862.5			35.86	143875	35.86	68733.3			975.263	0.98826	975.263	0.9885	975.263	1.47224			98.7715	299.479	98.7715	372.332	98.7715	1444.74
20.38	40166.7	20.38	325	20.38	54962.5			35.88	149463	35.88	74316.7			973.833	0.98638	973.833	0.988	973.833	1.47278			100.701	304.802	100.701	382.805	100.701	1376.93
20.4	41566.7	20.4	325	20.4	55300			35.9	158625	35.9	79050			972.403	0.98472	972.403	0.98744	972.403	1.47318			102.63	319.014	102.63	388.314	102.63	1340.86
20.42	40050	20.42	327	20.42	54937.5			35.92	164838	35.92	84050			970.973	0.98317	970.973	0.98688	970.973	1.4735			104.56	304.236	104.56	393.735	104.56	1336.33
20.44	40050	20.44	299	20.44	54762.5			35.94	174750	35.94	88150			969.543	0.98166	969.543	0.98637	969.543	1.47377			106.489	287.267	106.489	399.692	106.489	1315.85
20.46	39400	20.46	329	20.46	53837.5			35.96	186425	35.96	93633.3			968.113	0.9802	968.113	0.98594	968.113	1.47398			108.418	287.822	108.418	399.933	108.418	1272.33
20.48	40183.3	20.48	326	20.48	55425			35.98	193275	35.98	104367			966.683	0.97875	966.683	0.98561	966.683	1.47408			110.348	300.48	110.348	390.429	110.348	1224.32
20.5	38983.3	20.5	333	20.5	56450			36	206875	36	113383			965.253	0.97732	965.253	0.9854	965.253	1.47404			112.277	286.091	112.277	381.93	112.277	1136.91
20.52	39766.7	20.52	303	20.52	54950			36.02	224288	36.02	129100			963.823	0.9759	963.823	0.98529	963.823	1.47383			114.207	266.26	114.207	364.004	114.207	1038.75
20.54	41050	20.54	297	20.54	54937.5			36.04	240988	36.04	148350			962.393	0.97447	962.393	0.98528	962.393	1.47351			116.136	241.052	116.136	342.232	116.136	972.191
20.56	40933.3	20.56	303	20.56	55750			36.06	262600	36.06	177250			960.963	0.97302	960.963	0.98535	960.963	1.47311			118.065	210.819	118.065	307.979	118.065	912.119
20.58	39866.7	20.58	304	20.58	55000			36.08	286113	36.08	209817			959.533	0.97152	959.533	0.98554	959.533	1.47267			119.995	200.925	119.995	280.22	119.995	884.948
20.6	42266.7	20.6	319	20.6	56000			36.1	313988	36.1	251983			958.103	0.97268	958.103	0.98587	958.103	1.47224			121.924	200.076	121.924	262.239	121.924	892.511
20.62	40816.7	20.62	336	20.62	55487.5			36.12	351375	36.12	294850			956.673	0.97387	956.673	0.98637	956.673	1.47188			123.853	200.464	123.853	256.803	123.853	880.086
20.64	40700	20.64	321	20.64	56050			36.14	390025	36.14	342567			955.243	0.97508	955.243	0.98701	955.243	1.47156			125.783	205.894	125.783	262.022	125.783	835.094
20.66	40683.3	20.66	298	20.66	55962.5			36.16	440163	36.16	382083			953.813	0.97629	953.813	0.98776	953.813	1.47126			127.712	220.733	127.712	273.746	127.712	778.488
20.68	40516.7	20.68	298	20.68	54662.5			36.18	497088	36.18	438567			952.383	0.97746	952.383	0.98857	952.383	1.47096			129.642	234.703	129.642	290.486	129.642	712.496
20.7	40683.3	20.7	307	20.7	56225			36.2	555400	36.2	496083			950.953	0.97858	950.953	0.98942	950.953	1.4706			131.571	261.716	131.571	305.24	131.571	656.601
20.72	41633.3	20.72	329	20.72	55800			36.22	619963	36.22	548817			949.523	0.97964	949.523	0.99029	949.523	1.47017			133.5	289.551	133.5	325.517	133.5	625.345
20.74	39850	20.74	319	20.74	57100			36.24	693675	36.24	604850			948.093	0.98083	948.093	0.99119	948.093	1.46969			135.43	310.977	135.43	360.732	135.43	592.208
20.76	39950	20.76	312	20.76	57262.5			36.26	754163	36.26	656117			946.663	0.982	946.663	0.99211	946.663	1.46913			137.359	317.234	137.359	402.295	137.359	570.802
20.78	42283.3	20.78	341	20.78	55750			36.28	803000	36.28	690550			945.233	0.98316	945.233	0.99304	945.233	1.46856			139.289	341.015	139.289	443.272	139.289	574.543
20.8	40066.7	20.8	302	20.8	55512.5			36.3	826088	36.3	721867			943.803	0.98428	943.803	0.99397	943.803	1.46796			141.218	359.018	141.218	475.062	141.218	601.869
20.82	39766.7	20.82	325	20.82	55800			36.32	811813	36.32	729667			942.373	0.98535	942.373	0.99488	942.373	1.46733			143.147	384.668	143.147	488.842	143.147	629.086
20.84	38666.7	20.84	306	20.84	58487.5			36.34	787113	36.34	699367			940.943	0.98642	940.943	0.99571	940.943	1.46664			145.077	392.48	145.077	492.536	145.077	641.188
20.86	41183.3	20.86	347	20.86	56225			36.36	751425	36.36	595550			939.513	0.98749	939.513	0.99653	939.513	1.46589			147.006	388.386	147.006	471.637	147.006	624.339
20.88	40716.7	20.88	316	20.88	56175			36.38	682838	36.38	470417			938.083	0.98858	938.083	0.99734	938.083	1.46516			148.935	376.676	148.935	449.28	148.935	583.237
20.9	40300	20.9	322	20.9	55800			36.4	625500	36.4	398217			936.653	0.98968	936.653	0.99817	936.653	1.46445			150.865	353.555	150.865	422.094	150.865	533.515
20.92	41366.7	20.92	356	20.92	58450			36.42	566438	36.42	354100			935.223	0.99079	935.223	0.999	935.223	1.46379			152.794	332.932	152.794	393.943	152.794	492.227
20.94	40533.3	20.94	288	20.94	55850			36.44	501025	36.44	306350			933.793	0.99191	933.793	0.99983	933.793	1.46316			154.724	305.574	154.724	377.636	154.724	471.481
20.96	42516.7	20.96	313	20.96	57412.5			36.46	435100	36.46	236117			932.363	0.99306	932.363	1.00065	932.363	1.46252			156.653	294.29	156.653	369.421	156.653	467.324
20.98	40400	20.98	325	20.98	56625			36.48	378975	36.48	172950			930.933	0.99421	930.933	1.00145	930.933	1.46183			158.582	283.688	158.582	356.985	158.582	462.769
21	40183.3	21	305	21	56462.5			36.5	335850	36.5	133317			929.503	0.99537	929.503	1.00223	929.503	1.46109			160.512	280.69	160.512	343.402	160.512	441.308
21.02	41183.3	21.02	325	21.02	56125			36.52	303163	36.52	117517			928.073	0.99652	928.073	1.003	928.073	1.46031			162.441	260.53	162.441	324.831	162.441	421.993
21.04	41183.3	21.04	308	21.04	57112.5			36.54	267713	36.54	108150			926.643	0.99769	926.643	1.00376	926.643	1.4595			164.371	245.889	164.371	321.011	164.371	406.033
21.06	41566.7	21.06	340	21.06	56862.5			36.56	244250	36.56	99316.7			925.213	0.99885	925.213	1.00451	925.213	1.45868			166.3	248.964	166.3	313.096	166.3	419.221
21.08	40650	21.08	307	21.08	57075			36.58	224350	36.58	93766.7			923.783	1	923.783	1.00524	923.783	1.45785			168.229	248.061	168.229	307.608	168.229	447.26
21.1	41333.3	21.1	343	21.1	55087.5			36.6	208788	36.6	88933.3			922.353	1.00158	922.353	1.00593	922.353	1.457			170.159	226.425	170.159	322.572	170.159	463.341
21.12	41866.7	21.12	331	21.12	56025			36.62	194650	36.62	83100			920.923	1.00303	920.923	1.00656	920.923	1.45608			172.088	231.468	172.088	348.502	172.088	465.509
21.14	40250	21.14	304	21.14	57137.5			36.64	180138	36.64	79183.3			919.493	1.00432	919.493	1.0071	919.493	1.45503			174.018	262.105	174.018	379.573	174.018	476.751
21.16	40583.3	21.16	276	21.16	56987.5			36.66	173113	36.66	74316.7			918.063	1.0054	918.063	1.00757	918.063	1.45389			175.947	307.938	175.947	412.399	175.947	488.707
21.18	40733.3	21.18	299	21.18	55525			36.68	163863	36.68	70800			916.633	1.00625	916.633	1.00796	916.633	1.45268			177.876	336.245	177.876	438.462	177.876	517.206
21.2	40583.3	21.2	318	21.2	56962.5			36.7	152775	36.7	66766.7			915.203	1.00684	915.203	1.00824	915.203	1.45137			179.806	366.495	179.806	474.918	179.806	548.099
21.22	40216.7	21.22	331	21.22	55462.5			36.72	147888	36.72	64633.3			913.773	1.00716	913.773	1.00842	913.773	1.44993			181.735	401.087	181.735	515.187	181.735	570.328
21.24	41866.7	21.24	324	21.24	56300			36.74	144138	36.74	61600			912.343	1.00722	912.343	1.0085	912.343	1.44837			183.665	445.416	183.665	554.061	183.665	580.47
21.26	42066.7	21.26	343	21.26	57962.5			36.76	138250	36.76	61416.7			910.913	1.00702	910.913	1.0085	910.913	1.44668			185.594	467.755	185.594	578.135	185.594	587.638
21.28	41250	21.28	325	21.28	58450			36.78	135538	36.78	59666.7			909.483	1.00663	909.483	1.00845	909.483	1.44489			187.523	487.53	187.523	600.626	187.523	608.9
21.3	41283.3	21.3	342	21.3	57000			36.8	131988	36.8	56266.7			908.053	1.0061	908.053	1.00834	908.053	1.44308			189.453	521.739	189.453	620.244	189.453	626.968
21.32	42400	21.32	321	21.32	57312.5			36.82	128863	36.82	58416.7			906.623	1.00555	906.623	1.0082	906.623	1.44126			191.382	554.199	191.382	636.396	191.382	636.037
21.34	41883.3	21.34	329	21.34	56750			36.84	126963	36.84	55616.7			905.193	1.00505	905.193	1.00807	905.193	1.43954			193.311	566.727	193.311	660.363	193.311	637.591
21.36	39850	21.36	320	21.36	58875			36.86	121738	36.86	56333.3			903.763	1.00467	903.763	1.00799	903.763	1.43795			195.241	587.368	195.241	692.266	195.241	646.111
21.38	41550	21.38	355	21.38	57262.5			36.88	121388	36.88	55933.3			902.333	1.00439	902.333	1.00799	902.333	1.43652			197.17	622.737	197.17	732.49	197.17	656.136
21.4	43966.7	21.4	343	21.4	58050			36.9	119863	36.9	53133.3			900.903	1.00417	900.903	1.00802	900.903	1.43522			199.1	639.957	199.1	764.49	199.1	684.837
21.42	41533.3	21.42	337	21.42	57500			36.92	118100	36.92	53650			899.473	1.00393	899.473	1.00804	899.473	1.43403			201.029	629.97	201.029	776.118	201.029	688.741
21.44	42000	21.44	328	21.44	58862.5			36.94	117025	36.94	52650			898.043	1.00359	898.043	1.00803	898.043	1.43292			202.958	605.263	202.958	789.962	202.958	678.279
21.46	40750	21.46	345	21.46	57700			36.96	115375	36.96	51833.3			896.613	1.00312	896.613	1.00801	896.613	1.43186			204.888	616.248	204.888	813.796	204.888	667.389
21.48	41583.3	21.48	329	21.48	58450			36.98	113713	36.98	53066.7			895.183	1.00256	895.183	1.00797	895.183	1.43082			206.817	669.197	206.817	857.975	206.817	678.505
21.5	41250	21.5	345	21.5	58612.5			37	113663	37	53600			893.753	1.00195	893.753	1.00789	893.753	1.42976			208.746	770.024	208.746	938.629	208.746	714.971
21.52	42016.7	21.52	354	21.52	57275									892.323	1.00126	892.323	1.00773	892.323	1.42866			210.676	889.62	210.676	1034.92	210.676	775.679
21.54	40950	21.54	332	21.54	57975									890.893	1.00043	890.893	1.0075	890.893	1.42755			212.605	1019.26	212.605	1150.9	212.605	828.323
21.56	42983.3	21.56	316	21.56	57925									889.463	0.99934	889.463	1.0072	889.463	1.42641			214.535	1139.07	214.535	1253.31	214.535	878.719
21.58	42533.3	21.58	287	21.58	57812.5									888.033	0.99792	888.033	1.00681	888.033	1.42521			216.464	1226.39	216.464	1311.98	216.464	894.729
21.6	41633.3	21.6	353	21.6	57337.5									886.603	0.99617	886.603	1.00633	886.603	1.42392			218.393	1222.65	218.393	1305.39	218.393	862.31
21.62	40783.3	21.62	334	21.62	56737.5									885.173	0.9942	885.173	1.00575	885.173	1.42253			220.323	1122.94	220.323	1220.49	220.323	793.29
21.64	41283.3	21.64	323	21.64	58075									883.743	0.99217	883.743	1.00512	883.743	1.4211			222.252	926.376	222.252	1070.48	222.252	694.263
21.66	41250	21.66	314	21.66	57887.5									882.313	0.9903	882.313	1.00449	882.313	1.41966			224.182	715.763	224.182	887.295	224.182	593.082
21.68	41483.3	21.68	358	21.68	59125									880.883	0.98882	880.883	1.00391	880.883	1.41831			226.111	549.452	226.111	706.12	226.111	511.593
21.7	41983.3	21.7	368	21.7	57487.5									879.453	0.98789	879.453	1.00341	879.453	1.4171			228.04	446.42	228.04	563.133	228.04	442.705
21.72	42633.3	21.72	316	21.72	57875									878.023	0.98764	878.023	1.00303	878.023	1.41614			229.97	370.946	229.97	459.172	229.97	384.613
21.74	42300	21.74	372	21.74	59125									876.593	0.98817	876.593	1.0028	876.593	1.41549			231.899	314.576	231.899	393.224	231.899	335.741
21.76	43500	21.76	345	21.76	59175									875.163	0.98955	875.163	1.00274	875.163	1.41522			233.828	290.837	233.828	342.739	233.828	287.258
21.78	41283.3	21.78	324	21.78	58387.5									873.733	0.99184	873.733	1.00286	873.733	1.41531			235.758	261.1	235.758	300.685	235.758	260.61
21.8	43966.7	21.8	347	21.8	57387.5									872.303	0.99506	872.303	1.0032	872.303	1.41578			237.687	226.319	237.687	265.885	237.687	233.437
21.82	42750	21.82	331	21.82	58550									870.873	0.99914	870.873	1.00375	870.873	1.4166			239.617	193.222	239.617	232.54	239.617	218.35
21.84	41650	21.84	322	21.84	58300									869.443	1.00393	869.443	1.00446	869.443	1.41771			241.546	168.918	241.546	198.635	241.546	195.427
21.86	42583.3	21.86	337	21.86	58575									868.013	1.00925	868.013	1.00526	868.013	1.41902			243.476	145.233	243.476	172.069	243.476	174.405
21.88	42066.7	21.88	334	21.88	59800									866.583	1.01487	866.583	1.00606	866.583	1.42041			245.405	136.374	245.405	151.034	245.405	153.767
21.9	41733.3	21.9	309	21.9	57937.5									865.153	1.02047	865.153	1.00683	865.153	1.42181			247.334	138.088	247.334	132.334	247.334	147.96
21.92	41783.3	21.92	344	21.92	58762.5									863.723	1.02582	863.723	1.00755	863.723	1.42311			249.264	117.243	249.264	115.862	249.264	130.745
21.94	44016.7	21.94	362	21.94	60125									862.293	1.0308	862.293	1.00816	862.293	1.42428			251.193	91.0477	251.193	104.471	251.193	116.688
21.96	42616.7	21.96	377	21.96	58725									860.863	1.03538	860.863	1.00863	860.863	1.42524			253.122	76.8202	253.122	94.747	253.122	104.415
21.98	43066.7	21.98	379	21.98	59537.5									859.433	1.03953	859.433	1.00895	859.433	1.42596			255.052	70.9758	255.052	84.1534	255.052	95.0435
22	41066.7	22	358	22	59825									858.003	1.04317	858.003	1.00911	858.003	1.42643			256.981	54.3533	256.981	74.7251	256.981	89.5917
22.02	41400	22.02	340	22.02	60500									856.573	1.04617	856.573	1.00911	856.573	1.42665			258.911	51.6902	258.911	74.9812	258.911	100.678
22.04	42983.3	22.04	330	22.04	59125									855.143	1.04848	855.143	1.00895	855.143	1.42658			260.84	38.0354	260.84	72.8369	260.84	95.6037
22.06	43016.7	22.06	362	22.06	59900									853.713	1.05012	853.713	1.00865	853.713	1.4262			262.769	30.2984	262.769	69.2133	262.769	95.3335
22.08	43783.3	22.08	350	22.08	59812.5									852.283	1.05124	852.283	1.00826	852.283	1.42553			264.699	31.706	264.699	66.1947	264.699	98.048
22.1	42300	22.1	352	22.1	59825									850.853	1.05203	850.853	1.00783	850.853	1.42461			266.628	34.4795	266.628	57.5902	266.628	104.157
22.12	42966.7	22.12	351	22.12	58037.5									849.423	1.05264	849.423	1.00741	849.423	1.42358			268.558	37.1831	268.558	49.2487	268.558	109.438
22.14	42200	22.14	373	22.14	60600									847.993	1.05315	847.993	1.00702	847.993	1.42254			270.487	43.5128	270.487	38.5889	270.487	126.06
22.16	44733.3	22.16	332	22.16	60562.5									846.563	1.05359	846.563	1.00666	846.563	1.4216			272.416	47.3567	272.416	40.1746	272.416	144.721
22.18	43366.7	22.18	344	22.18	59275									845.133	1.05394	845.133	1.00632	845.133	1.42079			274.346	43.0061	274.346	48.6271	274.346	162.021
22.2	44716.7	22.2	348	22.2	59950									843.703	1.05421	843.703	1.00596	843.703	1.42014			276.275	37.3915	276.275	54.9514	276.275	177.345
22.22	44400	22.22	366	22.22	60725									842.273	1.05443	842.273	1.00556	842.273	1.41966			278.204	27.0686	278.204	67.9494	278.204	199.023
22.24	43150	22.24	330	22.24	59337.5									840.843	1.05463	840.843	1.00514	840.843	1.41935			280.134	26.1775	280.134	76.288	280.134	215.626
22.26	42566.7	22.26	349	22.26	58987.5									839.413	1.0548	839.413	1.00471	839.413	1.41918			282.063	42.6429	282.063	74.3312	282.063	225.384
22.28	43933.3	22.28	348	22.28	60875									837.983	1.05491	837.983	1.0043	837.983	1.41915			283.993	50.7595	283.993	68.2181	283.993	250.898
22.3	42650	22.3	341	22.3	58062.5									836.553	1.0549	836.553	1.00391	836.553	1.41924			285.922	46.4607	285.922	59.6465	285.922	279.234
22.32	43966.7	22.32	352	22.32	60825									835.123	1.0547	835.123	1.00352	835.123	1.41939			287.851	50.1515	287.851	58.3809	287.851	312.864
22.34	43333.3	22.34	357	22.34	60487.5									833.693	1.05427	833.693	1.00306	833.693	1.41959			289.781	53.7982	289.781	55.5575	289.781	327.042
22.36	43033.3	22.36	368	22.36	60112.5									832.263	1.05345	832.263	1.00247	832.263	1.41983			291.71	53.8218	291.71	60.9559	291.71	310.779
22.38	43266.7	22.38	330	22.38	60250									830.833	1.05215	830.833	1.00174	830.833	1.42007			293.639	48.2122	293.639	66.3758	293.639	253.727
22.4	43450	22.4	351	22.4	60400									829.403	1.05043	829.403	1.00088	829.403	1.42035			295.569	53.3747	295.569	71.3611	295.569	201.152
22.42	42683.3	22.42	365	22.42	60925									827.973	1.04847	827.973	0.99988	827.973	1.42065			297.498	68.1891	297.498	73.1051	297.498	161.522
22.44	43383.3	22.44	346	22.44	59325									826.543	1.04638	826.543	0.99876	826.543	1.42095			299.428	78.2271	299.428	73.9475	299.428	141.053
22.46	42250	22.46	305	22.46	58962.5									825.113	1.04418	825.113	0.99751	825.113	1.42122			301.357	71.8007	301.357	78.3985	301.357	126.622
22.48	42700	22.48	357	22.48	59062.5									823.683	1.04179	823.683	0.99613	823.683	1.42146			303.286	70.4977	303.286	76.6819	303.286	112.492
22.5	43750	22.5	360	22.5	60187.5									822.253	1.0392	822.253	0.99463	822.253	1.42167			305.216	51.6487	305.216	68.9115	305.216	94.1246
22.52	44616.7	22.52	360	22.52	61062.5									820.823	1.03642	820.823	0.99307	820.823	1.42179			307.145	61.6905	307.145	79.6377	307.145	98.0228
22.54	42883.3	22.54	360	22.54	61425									819.393	1.03346	819.393	0.99147	819.393	1.42181			309.075	73.9773	309.075	82.1796	309.075	100.721
22.56	44150	22.56	357	22.56	59212.5									817.963	1.03037	817.963	0.98986	817.963	1.42175			311.004	98.8672	311.004	78.1533	311.004	103.001
22.58	43466.7	22.58	374	22.58	60412.5									816.533	1.02716	816.533	0.98825	816.533	1.42167			312.933	73.6467	312.933	80.9511	312.933	121.181
22.6	43166.7	22.6	383	22.6	62562.5									815.103	1.02388	815.103	0.98667	815.103	1.42163			314.863	76.5466	314.863	87.114	314.863	128.418
22.62	44050	22.62	380	22.62	61137.5									813.673	1.02061	813.673	0.98514	813.673	1.42161			316.792	73.0605	316.792	87.9244	316.792	134.794
22.64	43683.3	22.64	353	22.64	61550									812.243	1.01745	812.243	0.98367	812.243	1.42157			318.721	75.307	318.721	77.8847	318.721	129.186
22.66	43566.7	22.66	338	22.66	60875									810.813	1.01447	810.813	0.98225	810.813	1.42151			320.651	56.5058	320.651	64.9243	320.651	120.725
22.68	42950	22.68	345	22.68	60425									809.383	1.01171	809.383	0.98088	809.383	1.42148			322.58	53.2217	322.58	66.9559	322.58	117.787
22.7	42333.3	22.7	366	22.7	62400									807.953	1.00914	807.953	0.97959	807.953	1.42145			324.51	48.9776	324.51	64.957	324.51	126.838
22.72	42000	22.72	325	22.72	60750									806.523	1.00675	806.523	0.97839	806.523	1.4214			326.439	47.6885	326.439	54.2253	326.439	135.993
22.74	44683.3	22.74	380	22.74	60000									805.093	1.00456	805.093	0.97732	805.093	1.42131			328.368	42.9789	328.368	56.2484	328.368	148.406
22.76	44050	22.76	403	22.76	62350									803.663	1.00257	803.663	0.97639	803.663	1.42115			330.298	51.0357	330.298	59.7637	330.298	152.31
22.78	43733.3	22.78	370	22.78	62887.5									802.233	1.00081	802.233	0.97561	802.233	1.42095			332.227	52.5789	332.227	59.7597	332.227	156.518
22.8	43550	22.8	366	22.8	61750									800.803	0.99929	800.803	0.97496	800.803	1.42074			334.157	47.1734	334.157	58.5987	334.157	163.391
22.82	44466.7	22.82	367	22.82	61825									799.373	0.99798	799.373	0.97441	799.373	1.42053			336.086	45.2767	336.086	56.9968	336.086	158.631
22.84	44850	22.84	337	22.84	60775									797.943	0.99685	797.943	0.97393	797.943	1.42032			338.015	60.1653	338.015	57.5226	338.015	149.508
22.86	43433.3	22.86	377	22.86	62737.5									796.513	0.99587	796.513	0.97352	796.513	1.42008			339.945	56.549	339.945	53.0192	339.945	139.56
22.88	43133.3	22.88	380	22.88	63162.5									795.083	0.99501	795.083	0.97318	795.083	1.41981			341.874	42.5901	341.874	49.0101	341.874	127.53
22.9	44133.3	22.9	322	22.9	63162.5									793.653	0.99423	793.653	0.97293	793.653	1.41947			343.804	28.1965	343.804	49.1611	343.804	103.015
22.92	44416.7	22.92	357	22.92	62100									792.223	0.99346	792.223	0.97277	792.223	1.41905			345.733	28.3021	345.733	47.1596	345.733	83.9048
22.94	43000	22.94	348	22.94	61987.5									790.793	0.99266	790.793	0.97271	790.793	1.4186			347.662	30.9181	347.662	48.2229	347.662	71.4295
22.96	43816.7	22.96	367	22.96	62562.5									789.363	0.9918	789.363	0.97273	789.363	1.41816			349.592	42.6972	349.592	48.1017	349.592	59.3111
22.98	44483.3	22.98	375	22.98	62875									787.933	0.99088	787.933	0.9728	787.933	1.4177			351.521	42.1829	351.521	44.9768	351.521	61.092
23	44116.7	23	346	23	62450									786.503	0.98983	786.503	0.97292	786.503	1.41713
23.02	42733.3	23.02	342	23.02	62637.5									785.073	0.98864	785.073	0.97308	785.073	1.41641
23.04	43666.7	23.04	348	23.04	63037.5									783.643	0.98733	783.643	0.9733	783.643	1.41561
23.06	43016.7	23.06	340	23.06	63050									782.213	0.986	782.213	0.97363	782.213	1.41479
23.08	44116.7	23.08	350	23.08	62137.5									780.783	0.98474	780.783	0.97405	780.783	1.41393
23.1	43866.7	23.1	335	23.1	61850									779.353	0.98523	779.353	0.97458	779.353	1.41305
23.12	44516.7	23.12	324	23.12	62475									777.923	0.98582	777.923	0.9752	777.923	1.41218
23.14	45400	23.14	333	23.14	60537.5									776.493	0.98648	776.493	0.97592	776.493	1.41137
23.16	42483.3	23.16	361	23.16	62925									775.063	0.9872	775.063	0.97675	775.063	1.41062
23.18	44783.3	23.18	366	23.18	61775									773.633	0.988	773.633	0.97767	773.633	1.40996
23.2	43500	23.2	363	23.2	61800									772.203	0.98895	772.203	0.97868	772.203	1.40942
23.22	44600	23.22	338	23.22	63075									770.773	0.99008	770.773	0.97981	770.773	1.40901
23.24	46283.3	23.24	323	23.24	63725									769.343	0.9914	769.343	0.98103	769.343	1.40874
23.26	46266.7	23.26	345	23.26	62337.5									767.913	0.99288	767.913	0.98234	767.913	1.40859
23.28	45133.3	23.28	381	23.28	62475									766.483	0.9945	766.483	0.98371	766.483	1.40856
23.3	44783.3	23.3	375	23.3	62912.5									765.053	0.99625	765.053	0.98513	765.053	1.40862
23.32	44700	23.32	351	23.32	61825									763.623	0.99811	763.623	0.98658	763.623	1.4088
23.34	44250	23.34	368	23.34	63500									762.193	0.99999	762.193	0.98804	762.193	1.4091
23.36	43716.7	23.36	335	23.36	61900									760.763	1.0019	760.763	0.98955	760.763	1.40952
23.38	45066.7	23.38	337	23.38	62125									759.333	1.0038	759.333	0.99111	759.333	1.41002
23.4	44200	23.4	380	23.4	62287.5									757.903	1.00568	757.903	0.99266	757.903	1.4106
23.42	45050	23.42	347	23.42	62787.5									756.473	1.00749	756.473	0.99416	756.473	1.41119
23.44	45383.3	23.44	355	23.44	62450									755.043	1.00916	755.043	0.99556	755.043	1.41168
23.46	44550	23.46	331	23.46	63075									753.613	1.01061	753.613	0.99683	753.613	1.41198
23.48	45250	23.48	344	23.48	60612.5									752.183	1.01179	752.183	0.99798	752.183	1.41204
23.5	45233.3	23.5	330	23.5	62837.5									750.753	1.01334	750.753	0.99903	750.753	1.41191
23.52	44833.3	23.52	376	23.52	62650									749.323	1.01471	749.323	0.99999	749.323	1.41158
23.54	44583.3	23.54	369	23.54	62337.5									747.893	1.01631	747.893	1.00085	747.893	1.41107
23.56	44750	23.56	417	23.56	63050									746.463	1.01765	746.463	1.00157	746.463	1.41036
23.58	44900	23.58	385	23.58	63812.5									745.033	1.01928	745.033	1.00214	745.033	1.40948
23.6	44616.7	23.6	347	23.6	62812.5									743.603	1.02055	743.603	1.00251	743.603	1.40847
23.62	45333.3	23.62	359	23.62	62675									742.173	1.02151	742.173	1.0027	742.173	1.40736
23.64	43566.7	23.64	350	23.64	63350									740.743	1.02221	740.743	1.0027	740.743	1.40616
23.66	45833.3	23.66	351	23.66	63912.5									739.313	1.02262	739.313	1.00248	739.313	1.40487
23.68	45516.7	23.68	348	23.68	63387.5									737.883	1.02269	737.883	1.00199	737.883	1.40342
23.7	45400	23.7	320	23.7	64675									736.453	1.02237	736.453	1.00122	736.453	1.40181
23.72	43966.7	23.72	363	23.72	62075									735.023	1.0217	735.023	1.00017	735.023	1.40006
23.74	43450	23.74	367	23.74	63962.5									733.593	1.0207	733.593	0.99888	733.593	1.39821
23.76	45033.3	23.76	361	23.76	63950									732.163	1.0194	732.163	0.99734	732.163	1.39629
23.78	45266.7	23.78	324	23.78	63050									730.733	1.01776	730.733	0.99554	730.733	1.39427
23.8	45650	23.8	373	23.8	63650									729.303	1.01573	729.303	0.99341	729.303	1.39209
23.82	44483.3	23.82	343	23.82	64025									727.873	1.01324	727.873	0.99091	727.873	1.38975
23.84	44383.3	23.84	349	23.84	63325									726.443	1.01034	726.443	0.988	726.443	1.38729
23.86	43366.7	23.86	358	23.86	63887.5									725.013	1.00708	725.013	0.98466	725.013	1.38477
23.88	44350	23.88	370	23.88	63637.5									723.583	1.0035	723.583	0.98083	723.583	1.38216
23.9	46850	23.9	348	23.9	64200									722.153	0.99961	722.153	0.97644	722.153	1.37946
23.92	44950	23.92	379	23.92	62937.5									720.723	0.99536	720.723	0.9714	720.723	1.37666
23.94	45716.7	23.94	391	23.94	63912.5									719.293	0.99069	719.293	0.96561	719.293	1.37376
23.96	43533.3	23.96	397	23.96	62287.5									717.863	0.98555	717.863	0.959	717.863	1.37076
23.98	44900	23.98	354	23.98	62087.5									716.433	0.97992	716.433	0.95147	716.433	1.3676
24	45650	24	380	24	63100									715.003	0.97375	715.003	0.94299	715.003	1.36424
24.02	45300	24.02	356	24.02	64050									713.573	0.96698	713.573	0.93357	713.573	1.36064
24.04	44983.3	24.04	378	24.04	64187.5									712.143	0.95962	712.143	0.92327	712.143	1.35684
24.06	43483.3	24.06	406	24.06	65600									710.713	0.95175	710.713	0.91222	710.713	1.35291
24.08	46266.7	24.08	350	24.08	64812.5									709.283	0.94359	709.283	0.90059	709.283	1.34894
24.1	46033.3	24.1	367	24.1	62637.5									707.853	0.93531	707.853	0.88861	707.853	1.34496
24.12	45833.3	24.12	337	24.12	64762.5									706.423	0.92702	706.423	0.87647	706.423	1.34105
24.14	45750	24.14	365	24.14	65000									704.992	0.91883	704.992	0.86438	704.992	1.33721
24.16	44450	24.16	334	24.16	64712.5									703.562	0.91084	703.562	0.85259	703.562	1.33355
24.18	45333.3	24.18	357	24.18	64862.5									702.132	0.90323	702.132	0.84142	702.132	1.33014
24.2	45550	24.2	357	24.2	65000									700.702	0.89615	700.702	0.83119	700.702	1.32702
24.22	45383.3	24.22	387	24.22	63862.5									699.272	0.88975	699.272	0.8221	699.272	1.32413
24.24	46616.7	24.24	379	24.24	65050									697.842	0.88415	697.842	0.81426	697.842	1.3214
24.26	45166.7	24.26	392	24.26	64975									696.412	0.87939	696.412	0.8077	696.412	1.31883
24.28	46550	24.28	368	24.28	65262.5									694.982	0.87546	694.982	0.8024	694.982	1.31646
24.3	47083.3	24.3	347	24.3	64775									693.552	0.87234	693.552	0.79827	693.552	1.31435
24.32	44983.3	24.32	412	24.32	66325									692.122	0.86993	692.122	0.79516	692.122	1.3125
24.34	44650	24.34	337	24.34	65725									690.692	0.86806	690.692	0.79278	690.692	1.31093
24.36	45500	24.36	361	24.36	64412.5									689.262	0.86642	689.262	0.79073	689.262	1.30965
24.38	46133.3	24.38	346	24.38	66412.5									687.832	0.86468	687.832	0.78865	687.832	1.3085
24.4	45333.3	24.4	346	24.4	65237.5									686.402	0.86268	686.402	0.78638	686.402	1.30704
24.42	45866.7	24.42	368	24.42	64562.5									684.972	0.86033	684.972	0.78381	684.972	1.30497
24.44	46316.7	24.44	371	24.44	64112.5									683.542	0.85709	683.542	0.78019	683.542	1.30266
24.46	44683.3	24.46	328	24.46	65675									682.112	0.85223	682.112	0.77469	682.112	1.3005
24.48	45166.7	24.48	366	24.48	65925									680.682	0.84541	680.682	0.76698	680.682	1.2984
24.5	45283.3	24.5	356	24.5	65100									679.252	0.83648	679.252	0.75701	679.252	1.29609
24.52	43983.3	24.52	354	24.52	64387.5									677.822	0.82527	677.822	0.74457	677.822	1.29336
24.54	47316.7	24.54	356	24.54	64250									676.392	0.81144	676.392	0.72928	676.392	1.29017
24.56	45250	24.56	357	24.56	65575									674.962	0.79457	674.962	0.71069	674.962	1.28648
24.58	45066.7	24.58	419	24.58	65162.5									673.532	0.7742	673.532	0.68842	673.532	1.28223
24.6	46216.7	24.6	354	24.6	64962.5									672.102	0.7499	672.102	0.66217	672.102	1.27736
24.62	46416.7	24.62	335	24.62	64125									670.672	0.72138	670.672	0.63187	670.672	1.2717
24.64	45866.7	24.64	394	24.64	65412.5									669.242	0.68851	669.242	0.59763	669.242	1.26509
24.66	45466.7	24.66	340	24.66	66712.5									667.812	0.65137	667.812	0.55974	667.812	1.25733
24.68	45333.3	24.68	373	24.68	64512.5									666.382	0.61027	666.382	0.51865	666.382	1.24815
24.7	45450	24.7	388	24.7	65187.5									664.952	0.56569	664.952	0.47497	664.952	1.23729
24.72	45983.3	24.72	315	24.72	64150									663.522	0.51831	663.522	0.42943	663.522	1.22451
24.74	46416.7	24.74	368	24.74	66025									662.092	0.4689	662.092	0.38285	662.092	1.20956
24.76	46433.3	24.76	349	24.76	66450									660.662	0.41834	660.662	0.3361	660.662	1.19219
24.78	46866.7	24.78	367	24.78	64975									659.232	0.36756	659.232	0.29005	659.232	1.17221
24.8	46166.7	24.8	356	24.8	66300									657.802	0.31751	657.802	0.24555	657.802	1.14956
24.82	46816.7	24.82	373	24.82	64525									656.372	0.26911	656.372	0.20338	656.372	1.12425
24.84	45883.3	24.84	360	24.84	64912.5									654.942	0.22321	654.942	0.16424	654.942	1.09628
24.86	47950	24.86	364	24.86	65987.5									653.512	0.18065	653.512	0.12884	653.512	1.0656
24.88	46050	24.88	356	24.88	66487.5									652.082	0.14219	652.082	0.09776	652.082	1.03244
24.9	45500	24.9	389	24.9	67437.5									650.652	0.10823	650.652	0.07114	650.652	0.99755
24.92	46050	24.92	393	24.92	66712.5									649.222	0.07873	649.222	0.04866	649.222	0.96198
24.94	47183.3	24.94	362	24.94	66400									647.792	0.05387	647.792	0.03036	647.792	0.92618
24.96	46750	24.96	403	24.96	66012.5									646.362	0.03403	646.362	0.01646	646.362	0.89025
24.98	45900	24.98	373	24.98	66562.5									644.932	0.01914	644.932	0.00674	644.932	0.85461
25	45283.3	25	331	25	66450									643.502	0.00872	643.502	0.00055	643.502	0.81996
25.02	45850	25.02	383	25.02	64775									642.072	0.00204	642.072	-0.00287	642.072	0.78698
25.04	46116.7	25.04	371	25.04	66687.5									640.642	1e-05	640.642	-0.00424	640.642	0.75636
25.06	46366.7	25.06	366	25.06	66225									639.212	1e-05	639.212	-0.00422	639.212	0.72861
25.08	46333.3	25.08	405	25.08	67562.5									637.782	1e-05	637.782	-0.00335	637.782	0.70419
25.1	47183.3	25.1	350	25.1	66025									636.352	1e-05	636.352	-0.00208	636.352	0.68346
25.12	46100	25.12	388	25.12	67225									634.922	1e-05	634.922	-0.00073	634.922	0.66666
25.14	47633.3	25.14	352	25.14	66462.5									633.492	0.00121	633.492	0.00052	633.492	0.65406
25.16	46500	25.16	378	25.16	67250									632.062	0.00261	632.062	0.00165	632.062	0.64587
25.18	47133.3	25.18	367	25.18	66512.5									630.632	0.0037	630.632	0.00278	630.632	0.64226
25.2	46550	25.2	375	25.2	66212.5									629.202	0.00454	629.202	0.00403	629.202	0.64326
25.22	44716.7	25.22	365	25.22	68550									627.772	0.0053	627.772	0.0056	627.772	0.64886
25.24	47033.3	25.24	359	25.24	66675									626.342	0.00625	626.342	0.00764	626.342	0.65889
25.26	45666.7	25.26	370	25.26	67150									624.912	0.00777	624.912	0.01035	624.912	0.67317
25.28	46166.7	25.28	320	25.28	66537.5									623.482	0.01025	623.482	0.01398	623.482	0.69138
25.3	46900	25.3	331	25.3	68200									622.052	0.01415	622.052	0.01882	622.052	0.71304
25.32	46883.3	25.32	369	25.32	68762.5									620.622	0.01995	620.622	0.0252	620.622	0.73767
25.34	45300	25.34	451	25.34	66600									619.192	0.02818	619.192	0.0335	619.192	0.76482
25.36	46633.3	25.36	357	25.36	68100									617.762	0.03935	617.762	0.04407	617.762	0.7941
25.38	46150	25.38	366	25.38	66600									616.332	0.05394	616.332	0.05721	616.332	0.82502
25.4	45400	25.4	399	25.4	66687.5									614.902	0.07233	614.902	0.07317	614.902	0.85712
25.42	47266.7	25.42	347	25.42	68662.5									613.472	0.09469	613.472	0.0921	613.472	0.8898
25.44	46283.3	25.44	372	25.44	67475									612.042	0.12097	612.042	0.11398	612.042	0.92255
25.46	46133.3	25.46	362	25.46	67812.5									610.612	0.15092	610.612	0.13868	610.612	0.95481
25.48	46366.7	25.48	372	25.48	67862.5									609.182	0.18414	609.182	0.16596	609.182	0.98607
25.5	46566.7	25.5	410	25.5	66825									607.752	0.22019	607.752	0.19556	607.752	1.01592
25.52	47483.3	25.52	421	25.52	67525									606.322	0.2586	606.322	0.22717	606.322	1.04402
25.54	47650	25.54	369	25.54	67187.5									604.892	0.29883	604.892	0.26041	604.892	1.07006
25.56	47550	25.56	392	25.56	66725									603.462	0.34021	603.462	0.29481	603.462	1.09385
25.58	46966.7	25.58	364	25.58	69325									602.032	0.38208	602.032	0.3299	602.032	1.11525
25.6	47133.3	25.6	400	25.6	67187.5									600.602	0.42376	600.602	0.36522	600.602	1.13433
25.62	47483.3	25.62	380	25.62	67212.5									599.172	0.46462	599.172	0.40031	599.172	1.15121
25.64	46500	25.64	343	25.64	67175									597.742	0.50405	597.742	0.43472	597.742	1.16603
25.66	46233.3	25.66	390	25.66	66300									596.312	0.54156	596.312	0.46808	596.312	1.179
25.68	48266.7	25.68	398	25.68	69487.5									594.882	0.57675	594.882	0.49998	594.882	1.19031
25.7	46766.7	25.7	349	25.7	67300									593.452	0.6093	593.452	0.53009	593.452	1.20015
25.72	46783.3	25.72	369	25.72	66912.5									592.022	0.63908	592.022	0.55815	592.022	1.20869
25.74	46316.7	25.74	368	25.74	67837.5									590.592	0.66612	590.592	0.58407	590.592	1.21602
25.76	45733.3	25.76	382	25.76	67775									589.162	0.69056	589.162	0.60785	589.162	1.22223
25.78	46500	25.78	375	25.78	69037.5									587.732	0.71264	587.732	0.62957	587.732	1.22744
25.8	46650	25.8	397	25.8	68887.5									586.302	0.73265	586.302	0.64939	586.302	1.23182
25.82	47083.3	25.82	379	25.82	70200									584.872	0.75093	584.872	0.66752	584.872	1.23561
25.84	46466.7	25.84	336	25.84	68000									583.442	0.76788	583.442	0.68423	583.442	1.239
25.86	47950	25.86	360	25.86	67800									582.012	0.78378	582.012	0.69979	582.012	1.24214
25.88	46400	25.88	370	25.88	69112.5									580.582	0.79883	580.582	0.7144	580.582	1.24505
25.9	47066.7	25.9	348	25.9	69062.5									579.152	0.81311	579.152	0.72815	579.152	1.24779
25.92	47350	25.92	358	25.92	68587.5									577.722	0.82662	577.722	0.74114	577.722	1.25042
25.94	46450	25.94	348	25.94	68550									576.292	0.83938	576.292	0.75347	576.292	1.25297
25.96	47116.7	25.96	377	25.96	69850									574.862	0.85147	574.862	0.76525	574.862	1.25552
25.98	45533.3	25.98	381	25.98	69300									573.432	0.86301	573.432	0.77658	573.432	1.25807
26	46983.3	26	365	26	68775									572.002	0.87408	572.002	0.78756	572.002	1.2606
26.02	46783.3	26.02	415	26.02	68625									570.572	0.88466	570.572	0.7982	570.572	1.26312
26.04	47833.3	26.04	380	26.04	70087.5									569.142	0.89474	569.142	0.8085	569.142	1.26566
26.06	48150	26.06	388	26.06	69375									567.712	0.90441	567.712	0.81845	567.712	1.26827
26.08	47483.3	26.08	398	26.08	69125									566.282	0.91372	566.282	0.82805	566.282	1.27094
26.1	47733.3	26.1	356	26.1	70300									564.852	0.92268	564.852	0.83726	564.852	1.27358
26.12	47166.7	26.12	387	26.12	67037.5									563.422	0.93124	563.422	0.84605	563.422	1.27616
26.14	46283.3	26.14	387	26.14	68575									561.992	0.93935	561.992	0.85443	561.992	1.27866
26.16	45233.3	26.16	358	26.16	70125									560.562	0.94695	560.562	0.86239	560.562	1.28114
26.18	47700	26.18	362	26.18	68962.5									559.132	0.95399	559.132	0.86986	559.132	1.28357
26.2	48183.3	26.2	370	26.2	68262.5									557.702	0.96048	557.702	0.8768	557.702	1.28589
26.22	47700	26.22	369	26.22	70175									556.272	0.96648	556.272	0.88312	556.272	1.28807
26.24	47566.7	26.24	405	26.24	68787.5									554.842	0.972	554.842	0.88875	554.842	1.29008
26.26	47250	26.26	344	26.26	70537.5									553.412	0.97706	553.412	0.89369	553.412	1.29194
26.28	48000	26.28	374	26.28	68275									551.982	0.98167	551.982	0.89798	551.982	1.29368
26.3	48483.3	26.3	376	26.3	68962.5									550.552	0.98583	550.552	0.90174	550.552	1.29537
26.32	47050	26.32	406	26.32	68100									549.122	0.98956	549.122	0.90502	549.122	1.29702
26.34	47233.3	26.34	355	26.34	71662.5									547.692	0.99285	547.692	0.90782	547.692	1.2986
26.36	48266.7	26.36	384	26.36	69337.5									546.262	0.99571	546.262	0.91014	546.262	1.30011
26.38	47350	26.38	371	26.38	70625									544.832	0.99811	544.832	0.91195	544.832	1.30152
26.4	48200	26.4	372	26.4	69637.5									543.402	1	543.402	0.9133	543.402	1.30283
26.42	47766.7	26.42	352	26.42	71350									541.972	1.00173	541.972	0.91424	541.972	1.30395
26.44	47850	26.44	416	26.44	70850									540.542	1.0033	540.542	0.91485	540.542	1.3049
26.46	47716.7	26.46	388	26.46	69875									539.112	1.00455	539.112	0.91517	539.112	1.30565
26.48	47150	26.48	380	26.48	68950									537.682	1.00551	537.682	0.91523	537.682	1.3062
26.5	46383.3	26.5	371	26.5	70550									536.252	1.00614	536.252	0.91497	536.252	1.30653
26.52	46700	26.52	372	26.52	71812.5									534.822	1.00644	534.822	0.91439	534.822	1.30664
26.54	46533.3	26.54	344	26.54	69950									533.392	1.00645	533.392	0.91355	533.392	1.30656
26.56	46966.7	26.56	382	26.56	70700									531.962	1.00625	531.962	0.91259	531.962	1.30638
26.58	48400	26.58	421	26.58	70062.5									530.532	1.00599	530.532	0.91162	530.532	1.30622
26.6	47983.3	26.6	365	26.6	69887.5									529.102	1.00573	529.102	0.91074	529.102	1.3061
26.62	48366.7	26.62	410	26.62	69012.5									527.672	1.00557	527.672	0.90998	527.672	1.30613
26.64	47100	26.64	397	26.64	70050									526.242	1.00551	526.242	0.90938	526.242	1.30635
26.66	46916.7	26.66	346	26.66	69350									524.812	1.00557	524.812	0.90893	524.812	1.30671
26.68	47516.7	26.68	393	26.68	70225									523.382	1.00576	523.382	0.90864	523.382	1.30719
26.7	48383.3	26.7	366	26.7	69362.5									521.952	1.00615	521.952	0.90852	521.952	1.30784
26.72	47516.7	26.72	341	26.72	69350									520.522	1.00672	520.522	0.90858	520.522	1.30865
26.74	46783.3	26.74	363	26.74	69887.5									519.092	1.0074	519.092	0.9088	519.092	1.30965
26.76	47183.3	26.76	362	26.76	70662.5									517.662	1.00817	517.662	0.90926	517.662	1.31085
26.78	47433.3	26.78	362	26.78	71750									516.232	1.00905	516.232	0.91004	516.232	1.31225
26.8	46533.3	26.8	386	26.8	69975									514.802	1.01007	514.802	0.91113	514.802	1.31385
26.82	47183.3	26.82	397	26.82	70862.5									513.372	1.01126	513.372	0.91241	513.372	1.31562
26.84	46583.3	26.84	374	26.84	70512.5									511.942	1.01263	511.942	0.91381	511.942	1.31748
26.86	45816.7	26.86	387	26.86	71737.5									510.512	1.01414	510.512	0.91527	510.512	1.31934
26.88	46900	26.88	359	26.88	70325									509.082	1.01575	509.082	0.91677	509.082	1.32111
26.9	48083.3	26.9	360	26.9	70012.5									507.652	1.01742	507.652	0.9183	507.652	1.32282
26.92	48600	26.92	398	26.92	70187.5									506.222	1.01912	506.222	0.91985	506.222	1.32447
26.94	47033.3	26.94	386	26.94	72037.5									504.792	1.0207	504.792	0.92131	504.792	1.32599
26.96	49016.7	26.96	371	26.96	70312.5									503.362	1.02198	503.362	0.92256	503.362	1.32722
26.98	47350	26.98	372	26.98	70050									501.932	1.02284	501.932	0.92354	501.932	1.32809
27	47550	27	370	27	71037.5									500.502	1.02329	500.502	0.92423	500.502	1.32864
27.02	47533.3	27.02	386	27.02	72712.5									499.072	1.02347	499.072	0.92469	499.072	1.32903
27.04	49083.3	27.04	371	27.04	71562.5									497.642	1.02348	497.642	0.92493	497.642	1.32933
27.06	47466.7	27.06	368	27.06	71125									496.212	1.02332	496.212	0.92491	496.212	1.32957
27.08	48383.3	27.08	379	27.08	71450									494.782	1.02299	494.782	0.9246	494.782	1.32978
27.1	48316.7	27.1	417	27.1	71587.5									493.352	1.0225	493.352	0.92406	493.352	1.33002
27.12	48200	27.12	400	27.12	70400									491.922	1.02187	491.922	0.92333	491.922	1.33029
27.14	48183.3	27.14	400	27.14	71362.5									490.492	1.02106	490.492	0.92241	490.492	1.33035
27.16	46116.7	27.16	403	27.16	69475									489.062	1.0201	489.062	0.92133	489.062	1.33007
27.18	47966.7	27.18	412	27.18	70850									487.632	1.01913	487.632	0.92025	487.632	1.32959
27.2	46550	27.2	397	27.2	71962.5									486.202	1.01828	486.202	0.9193	486.202	1.32915
27.22	46866.7	27.22	372	27.22	71600									484.772	1.0176	484.772	0.91857	484.772	1.32893
27.24	48916.7	27.24	372	27.24	71250									483.342	1.01717	483.342	0.91812	483.342	1.32905
27.26	47416.7	27.26	350	27.26	71800									481.912	1.01707	481.912	0.91796	481.912	1.3296
27.28	47783.3	27.28	368	27.28	73625									480.482	1.0173	480.482	0.918	480.482	1.33047
27.3	47666.7	27.3	378	27.3	71575									479.052	1.01783	479.052	0.9182	479.052	1.33154
27.32	48116.7	27.32	348	27.32	71425									477.622	1.01858	477.622	0.91857	477.622	1.33274
27.34	48300	27.34	372	27.34	71875									476.192	1.0194	476.192	0.91911	476.192	1.33391
27.36	47816.7	27.36	389	27.36	70987.5									474.762	1.02012	474.762	0.91978	474.762	1.33494
27.38	48283.3	27.38	388	27.38	72800									473.332	1.02073	473.332	0.92063	473.332	1.3359
27.4	48666.7	27.4	391	27.4	72712.5									471.902	1.02127	471.902	0.92173	471.902	1.33698
27.42	49100	27.42	374	27.42	73837.5									470.472	1.02173	470.472	0.92304	470.472	1.33824
27.44	50200	27.44	353	27.44	71237.5									469.042	1.02203	469.042	0.92444	469.042	1.33959
27.46	47900	27.46	381	27.46	72087.5									467.612	1.02212	467.612	0.92585	467.612	1.34109
27.48	48083.3	27.48	361	27.48	72212.5									466.182	1.02208	466.182	0.92723	466.182	1.34276
27.5	45650	27.5	382	27.5	73162.5									464.752	1.02194	464.752	0.92852	464.752	1.34463
27.52	48333.3	27.52	397	27.52	72162.5									463.322	1.02168	463.322	0.92975	463.322	1.34669
27.54	48700	27.54	420	27.54	70387.5									461.892	1.02125	461.892	0.93097	461.892	1.34897
27.56	47016.7	27.56	383	27.56	72250									460.462	1.02061	460.462	0.93223	460.462	1.3514
27.58	47633.3	27.58	355	27.58	71175									459.032	1.01972	459.032	0.93351	459.032	1.3539
27.6	48183.3	27.6	389	27.6	71162.5									457.602	1.01857	457.602	0.93472	457.602	1.35647
27.62	48200	27.62	430	27.62	73062.5									456.172	1.01719	456.172	0.93585	456.172	1.35906
27.64	48600	27.64	390	27.64	72987.5									454.742	1.01568	454.742	0.93696	454.742	1.36182
27.66	48300	27.66	365	27.66	72400									453.312	1.01416	453.312	0.93811	453.312	1.36488
27.68	48983.3	27.68	368	27.68	72162.5									451.882	1.01269	451.882	0.93931	451.882	1.36835
27.7	48316.7	27.7	370	27.7	72362.5									450.452	1.01128	450.452	0.94051	450.452	1.37216
27.72	47850	27.72	377	27.72	70850									449.022	1.00992	449.022	0.94171	449.022	1.37622
27.74	48750	27.74	365	27.74	71537.5									447.592	1.0086	447.592	0.94292	447.592	1.38041
27.76	48550	27.76	413	27.76	72012.5									446.162	1.00731	446.162	0.94414	446.162	1.38464
27.78	46716.7	27.78	411	27.78	72075									444.732	1.00607	444.732	0.94538	444.732	1.38887
27.8	49583.3	27.8	418	27.8	71887.5									443.302	1.00484	443.302	0.94657	443.302	1.39302
27.82	47550	27.82	360	27.82	72287.5									441.872	1.00361	441.872	0.94768	441.872	1.39703
27.84	48400	27.84	400	27.84	72825									440.442	1.00247	440.442	0.94886	440.442	1.40099
27.86	48733.3	27.86	355	27.86	71575									439.012	1.00159	439.012	0.95032	439.012	1.40526
27.88	47950	27.88	377	27.88	73550									437.582	1.00089	437.582	0.95195	437.582	1.40979
27.9	49433.3	27.9	394	27.9	72875									436.152	1.00002	436.152	0.95342	436.152	1.41392
27.92	49450	27.92	379	27.92	73250									434.722	0.99903	434.722	0.95477	434.722	1.41741
27.94	49616.7	27.94	374	27.94	73687.5									433.292	0.9983	433.292	0.95643	433.292	1.42091
27.96	48133.3	27.96	391	27.96	73700									431.862	0.99797	431.862	0.95851	431.862	1.42478
27.98	49566.7	27.98	375	27.98	73462.5									430.432	0.99797	430.432	0.96094	430.432	1.42896
28	49983.3	28	405	28	74062.5									429.002	0.9982	429.002	0.96359	429.002	1.43325
28.02	49266.7	28.02	390	28.02	74462.5									427.572	0.99859	427.572	0.96639	427.572	1.43751
28.04	48966.7	28.04	366	28.04	72312.5									426.142	0.99906	426.142	0.96921	426.142	1.44173
28.06	49366.7	28.06	343	28.06	71912.5									424.712	0.99954	424.712	0.97201	424.712	1.44599
28.08	49500	28.08	413	28.08	73862.5									423.281	1	423.281	0.97482	423.281	1.45049
28.1	49766.7	28.1	376	28.1	74012.5									421.851	1.00179	421.851	0.97763	421.851	1.45523
28.12	50666.7	28.12	388	28.12	74400									420.421	1.00346	420.421	0.98043	420.421	1.46009
28.14	49500	28.14	456	28.14	72812.5									418.991	1.00507	418.991	0.98324	418.991	1.4649
28.16	47883.3	28.16	364	28.16	73075									417.561	1.00659	417.561	0.98605	417.561	1.46955
28.18	50316.7	28.18	386	28.18	72912.5									416.131	1.00782	416.131	0.98871	416.131	1.47369
28.2	49466.7	28.2	392	28.2	74425									414.701	1.00728	414.701	0.98871	414.701	1.47369
28.22	48916.7	28.22	432	28.22	74925									413.271	1.00671	413.271	0.98871	413.271	1.47369
28.24	47566.7	28.24	388	28.24	76112.5									411.841	1.00612	411.841	0.98871	411.841	1.47369
28.26	48733.3	28.26	367	28.26	75175									410.411	1.00551	410.411	0.98871	410.411	1.47369
28.28	47650	28.28	376	28.28	75375									408.981	1.00489	408.981	0.98871	408.981	1.47369
28.3	48633.3	28.3	393	28.3	74762.5									407.551	1.00425	407.551	0.98871	407.551	1.47369
28.32	48716.7	28.32	392	28.32	74200									406.121	1.00359	406.121	0.98871	406.121	1.47369
28.34	49950	28.34	365	28.34	75387.5									404.691	1.00291	404.691	0.98871	404.691	1.47369
28.36	48900	28.36	400	28.36	74500									403.261	1.00221	403.261	0.98871	403.261	1.47369
28.38	48716.7	28.38	367	28.38	74025									401.831	1.00149	401.831	0.98871	401.831	1.47369
28.4	50816.7	28.4	384	28.4	75762.5									400.401	1.00075	400.401	0.98871	400.401	1.47369
28.42	49216.7	28.42	380	28.42	75212.5									398.971	1	398.971	0.98871	398.971	1.47369
28.44	48583.3	28.44	392	28.44	74450
28.46	47100	28.46	395	28.46	73700
28.48	49033.3	28.48	343	28.48	74237.5
28.5	49316.7	28.5	371	28.5	75062.5
28.52	48616.7	28.52	401	28.52	75625
28.54	48950	28.54	375	28.54	76050
28.56	49433.3	28.56	374	28.56	76825
28.58	48116.7	28.58	401	28.58	77325
28.6	49883.3	28.6	387	28.6	75375
28.62	49016.7	28.62	361	28.62	76362.5
28.64	50316.7	28.64	388	28.64	76150
28.66	48283.3	28.66	352	28.66	74962.5
28.68	48766.7	28.68	365	28.68	75975
28.7	49016.7	28.7	355	28.7	76650
28.72	49016.7	28.72	386	28.72	75937.5
28.74	48200	28.74	395	28.74	76537.5
28.76	47616.7	28.76	403	28.76	74700
28.78	49083.3	28.78	380	28.78	76550
28.8	48516.7	28.8	364	28.8	77750
28.82	48616.7	28.82	393	28.82	76662.5
28.84	50833.3	28.84	369	28.84	74950
28.86	50216.7	28.86	369	28.86	77125
28.88	49733.3	28.88	380	28.88	75700
28.9	48533.3	28.9	370	28.9	78300
28.92	49550	28.92	400	28.92	78075
28.94	49250	28.94	362	28.94	77575
28.96	50050	28.96	375	28.96	78437.5
28.98	48350	28.98	392	28.98	80537.5
29	49050	29	368	29	77975
29.02	50400	29.02	391	29.02	80750
29.04	49433.3	29.04	387	29.04	78875
29.06	50066.7	29.06	356	29.06	80587.5
29.08	51783.3	29.08	386	29.08	82262.5
29.1	50066.7	29.1	371	29.1	81075
29.12	50916.7	29.12	370	29.12	82462.5
29.14	51000	29.14	393	29.14	86962.5
29.16	53450	29.16	372	29.16	84987.5
29.18	52916.7	29.18	383	29.18	88837.5
29.2	55966.7	29.2	394	29.2	89675
29.22	55433.3	29.22	410	29.22	91987.5
29.24	58650	29.24	426	29.24	93625
29.26	61866.7	29.26	411	29.26	95737.5
29.28	62683.3	29.28	389	29.28	97975
29.3	62683.3	29.3	396	29.3	102375
29.32	66983.3	29.32	426	29.32	108163
29.34	68716.7	29.34	399	29.34	114188
29.36	70500	29.36	362	29.36	119050
29.38	72033.3	29.38	408	29.38	126088
29.4	75316.7	29.4	421	29.4	130188
29.42	77483.3	29.42	398	29.42	137838
29.44	78966.7	29.44	445	29.44	142800
29.46	80950	29.46	497	29.46	144613
29.48	79783.3	29.48	467	29.48	146038
29.5	74550	29.5	463	29.5	140738
29.52	69750	29.52	479	29.52	138388
29.54	67516.7	29.54	522	29.54	132275
29.56	62516.7	29.56	577	29.56	123438
29.58	58833.3	29.58	635	29.58	115400
29.6	55233.3	29.6	638	29.6	112875
29.62	52616.7	29.62	693	29.62	105425
29.64	52300	29.64	601	29.64	102588
29.66	49466.7	29.66	523	29.66	95587.5
29.68	50983.3	29.68	500	29.68	91712.5
29.7	50650	29.7	469	29.7	90037.5
29.72	50133.3	29.72	470	29.72	90787.5
29.74	51050	29.74	388	29.74	88112.5
29.76	48633.3	29.76	387	29.76	86750
29.78	49100	29.78	368	29.78	85900
29.8	48100	29.8	395	29.8	84525
29.82	49000	29.82	397	29.82	83512.5
29.84	49933.3	29.84	364	29.84	81875
29.86	47766.7	29.86	388	29.86	79400
29.88	49666.7	29.88	393	29.88	81075
29.9	48850	29.9	423	29.9	79762.5
29.92	47533.3	29.92	386	29.92	81875
29.94	49583.3	29.94	343	29.94	82950
29.96	49916.7	29.96	382	29.96	79512.5
29.98	48750	29.98	406	29.98	80050
30	48633.3	30	382	30	78862.5
30.02	48150	30.02	366	30.02	80487.5
30.04	47850	30.04	383	30.04	82487.5
30.06	48150	30.06	417	30.06	78487.5
30.08	48166.7	30.08	391	30.08	79150
30.1	49016.7	30.1	367	30.1	79300
30.12	48933.3	30.12	372	30.12	80762.5
30.14	47400	30.14	390	30.14	80800
30.16	47750	30.16	401	30.16	79000
30.18	47533.3	30.18	369	30.18	80062.5
30.2	48883.3	30.2	373	30.2	78762.5
30.22	48183.3	30.22	338	30.22	79150
30.24	48633.3	30.24	406	30.24	80350
30.26	49616.7	30.26	378	30.26	80250
30.28	48983.3	30.28	383	30.28	78087.5
30.3	48383.3	30.3	367	30.3	79775
30.32	49133.3	30.32	369	30.32	78537.5
30.34	47950	30.34	381	30.34	80087.5
30.36	48033.3	30.36	394	30.36	81475
30.38	48416.7	30.38	398	30.38	77812.5
30.4	48350	30.4	374	30.4	78212.5
30.42	47550	30.42	353	30.42	80975
30.44	48800	30.44	337	30.44	79737.5
30.46	49050	30.46	358	30.46	79262.5
30.48	49800	30.48	372	30.48	78037.5
30.5	49033.3	30.5	401	30.5	78000
30.52	48533.3	30.52	384	30.52	77887.5
30.54	49216.7	30.54	386	30.54	78737.5
30.56	48883.3	30.56	384	30.56	78612.5
30.58	48150	30.58	355	30.58	80200
30.6	48150	30.6	372	30.6	79050
30.62	50283.3	30.62	370	30.62	80900
30.64	49566.7	30.64	346	30.64	78425
30.66	49566.7	30.66	391	30.66	80500
30.68	49050	30.68	356	30.68	78800
30.7	48883.3	30.7	363	30.7	78400
30.72	47616.7	30.72	391	30.72	79825
30.74	46116.7	30.74	384	30.74	78675
30.76	49850	30.76	398	30.76	79912.5
30.78	47716.7	30.78	377	30.78	80300
30.8	47833.3	30.8	356	30.8	79062.5
30.82	47983.3	30.82	393	30.82	78212.5
30.84	46966.7	30.84	363	30.84	81812.5
30.86	48483.3	30.86	387	30.86	79787.5
30.88	48133.3	30.88	371	30.88	81500
30.9	49050	30.9	402	30.9	80575
30.92	48000	30.92	355	30.92	80987.5
30.94	47700	30.94	414	30.94	79612.5
30.96	45333.3	30.96	404	30.96	80375
30.98	47816.7	30.98	356	30.98	79812.5
31	46600	31	387	31	79525
31.02	46233.3	31.02	369	31.02	79237.5
31.04	46800	31.04	380	31.04	81975
31.06	47000	31.06	383	31.06	80925
31.08	48216.7	31.08	413	31.08	81075
31.1	46300	31.1	407	31.1	80175
31.12	45933.3	31.12	380	31.12	80475
31.14	48183.3	31.14	413	31.14	80550
31.16	46983.3	31.16	401	31.16	81287.5
31.18	48083.3	31.18	391	31.18	81962.5
31.2	47766.7	31.2	371	31.2	80562.5
31.22	47933.3	31.22	387	31.22	80737.5
31.24	47933.3	31.24	393	31.24	80850
31.26	47750	31.26	403	31.26	81137.5
31.28	45716.7	31.28	399	31.28	81887.5
31.3	46600	31.3	417	31.3	81037.5
31.32	47483.3	31.32	431	31.32	81262.5
31.34	47583.3	31.34	434	31.34	80900
31.36	47766.7	31.36	432	31.36	80137.5
31.38	47183.3	31.38	423	31.38	80250
31.4	46533.3	31.4	433	31.4	81937.5
31.42	48383.3	31.42	392	31.42	82062.5
31.44	47233.3	31.44	440	31.44	80037.5
31.46	46783.3	31.46	420	31.46	81212.5
31.48	48300	31.48	432	31.48	82262.5
31.5	47600	31.5	413	31.5	82075
31.52	48400	31.52	434	31.52	81562.5
31.54	46750	31.54	487	31.54	80775
31.56	46366.7	31.56	458	31.56	81825
31.58	48066.7	31.58	462	31.58	81925
31.6	47233.3	31.6	493	31.6	81025
31.62	46116.7	31.62	454	31.62	80925
31.64	48316.7	31.64	430	31.64	79625
31.66	48750	31.66	426	31.66	80175
31.68	47800	31.68	460	31.68	81700
31.7	48083.3	31.7	429	31.7	80687.5
31.72	47850	31.72	472	31.72	80462.5
31.74	48650	31.74	433	31.74	81887.5
31.76	48433.3	31.76	442	31.76	81900
31.78	49183.3	31.78	456	31.78	81562.5
31.8	47200	31.8	412	31.8	81712.5
31.82	47416.7	31.82	441	31.82	81962.5
31.84	47350	31.84	431	31.84	82887.5
31.86	46900	31.86	393	31.86	83925
31.88	46083.3	31.88	385	31.88	83687.5
31.9	46550	31.9	424	31.9	83087.5
31.92	48866.7	31.92	433	31.92	81325
31.94	48600	31.94	435	31.94	80887.5
31.96	46650	31.96	438	31.96	82312.5
31.98	47583.3	31.98	426	31.98	81537.5
32	46950	32	456	32	81075
32.02	47700	32.02	441	32.02	81662.5
32.04	47516.7	32.04	490	32.04	82137.5
32.06	47916.7	32.06	450	32.06	81850
32.08	48183.3	32.08	459	32.08	83487.5
32.1	47533.3	32.1	447	32.1	83762.5
32.12	47483.3	32.12	477	32.12	84537.5
32.14	46633.3	32.14	472	32.14	83437.5
32.16	47133.3	32.16	490	32.16	83137.5
32.18	49000	32.18	474	32.18	83662.5
32.2	47033.3	32.2	479	32.2	83412.5
32.22	48816.7	32.22	493	32.22	83225
32.24	48750	32.24	477	32.24	82775
32.26	47783.3	32.26	478	32.26	83525
32.28	47300	32.28	497	32.28	82650
32.3	49650	32.3	456	32.3	83500
32.32	49100	32.32	468	32.32	84500
32.34	47016.7	32.34	463	32.34	84700
32.36	48250	32.36	424	32.36	84475
32.38	49816.7	32.38	481	32.38	82500
32.4	49733.3	32.4	479	32.4	85500
32.42	47650	32.42	443	32.42	84962.5
32.44	48800	32.44	442	32.44	84850
32.46	49733.3	32.46	427	32.46	85837.5
32.48	48150	32.48	432	32.48	85362.5
32.5	50300	32.5	455	32.5	82050
32.52	50016.7	32.52	474	32.52	84937.5
32.54	52000	32.54	438	32.54	86525
32.56	50750	32.56	432	32.56	86300
32.58	52533.3	32.58	414	32.58	85975
32.6	52833.3	32.6	411	32.6	88000
32.62	52166.7	32.62	463	32.62	87587.5
32.64	51650	32.64	426	32.64	88775
32.66	53183.3	32.66	425	32.66	89325
32.68	54216.7	32.68	450	32.68	89350
32.7	53116.7	32.7	431	32.7	89100
32.72	51583.3	32.72	424	32.72	89750
32.74	50533.3	32.74	377	32.74	86725
32.76	50850	32.76	394	32.76	87800
32.78	47683.3	32.78	421	32.78	88175
32.8	51433.3	32.8	374	32.8	85400
32.82	50016.7	32.82	408	32.82	87750
32.84	50483.3	32.84	391	32.84	86100
32.86	47900	32.86	415	32.86	86662.5
32.88	47933.3	32.88	408	32.88	83737.5
32.9	47666.7	32.9	396	32.9	85362.5
32.92	48483.3	32.92	413	32.92	85537.5
32.94	48033.3	32.94	377	32.94	86300
32.96	48733.3	32.96	410	32.96	82887.5
32.98	46933.3	32.98	367	32.98	84375
33	47283.3	33	359	33	83450
33.02	48233.3	33.02	370	33.02	84012.5
33.04	45700	33.04	360	33.04	83637.5
33.06	46866.7	33.06	374	33.06	84925
33.08	47650	33.08	375	33.08	84737.5
33.1	48983.3	33.1	366	33.1	84212.5
33.12	47300	33.12	363	33.12	84487.5
33.14	47450	33.14	397	33.14	85000
33.16	46983.3	33.16	400	33.16	84225
33.18	46783.3	33.18	355	33.18	86875
33.2	47183.3	33.2	362	33.2	85975
33.22	47950	33.22	396	33.22	83562.5
33.24	47116.7	33.24	375	33.24	87150
33.26	45833.3	33.26	396	33.26	84537.5
33.28	45750	33.28	366	33.28	84237.5
33.3	47233.3	33.3	388	33.3	84412.5
33.32	48550	33.32	388	33.32	84762.5
33.34	46783.3	33.34	366	33.34	84500
33.36	46633.3	33.36	355	33.36	84412.5
33.38	48216.7	33.38	382	33.38	86512.5
33.4	48650	33.4	364	33.4	85775
33.42	48466.7	33.42	360	33.42	86362.5
33.44	48966.7	33.44	343	33.44	84337.5
33.46	47566.7	33.46	349	33.46	85650
33.48	46866.7	33.48	333	33.48	86175
33.5	46916.7	33.5	348	33.5	86387.5
33.52	46316.7	33.52	353	33.52	87337.5
33.54	47283.3	33.54	350	33.54	87425
33.56	47083.3	33.56	342	33.56	86250
33.58	47816.7	33.58	356	33.58	85837.5
33.6	48416.7	33.6	365	33.6	85850
33.62	47133.3	33.62	378	33.62	87250
33.64	46416.7	33.64	374	33.64	86675
33.66	48166.7	33.66	374	33.66	86425
33.68	48383.3	33.68	378	33.68	87025
33.7	47383.3	33.7	356	33.7	86150
33.72	47233.3	33.72	337	33.72	86275
33.74	46283.3	33.74	365	33.74	87775
33.76	46133.3	33.76	369	33.76	86050
33.78	47483.3	33.78	360	33.78	84387.5
33.8	47650	33.8	387	33.8	84775
33.82	48333.3	33.82	348	33.82	86812.5
33.84	47233.3	33.84	382	33.84	86937.5
33.86	47633.3	33.86	408	33.86	87975
33.88	48100	33.88	363	33.88	86962.5
33.9	48066.7	33.9	364	33.9	85462.5
33.92	46900	33.92	374	33.92	86837.5
33.94	47100	33.94	364	33.94	87900
33.96	47883.3	33.96	379	33.96	88137.5
33.98	48083.3	33.98	375	33.98	87025
34	47366.7	34	367	34	86212.5
34.02	47566.7	34.02	323	34.02	84850
34.04	48100	34.04	351	34.04	87312.5
34.06	48650	34.06	335	34.06	86225
34.08	47150	34.08	345	34.08	86712.5
34.1	48416.7	34.1	354	34.1	88875
34.12	46183.3	34.12	331	34.12	86212.5
34.14	48166.7	34.14	330	34.14	88175
34.16	47300	34.16	381	34.16	89025
34.18	46233.3	34.18	355	34.18	87250
34.2	46816.7	34.2	355	34.2	87237.5
34.22	46650	34.22	358	34.22	86612.5
34.24	47633.3	34.24	319	34.24	86775
34.26	47966.7	34.26	330	34.26	87662.5
34.28	46716.7	34.28	369	34.28	88900
34.3	46416.7	34.3	331	34.3	90625
34.32	49100	34.32	343	34.32	86137.5
34.34	45783.3	34.34	359	34.34	89362.5
34.36	47583.3	34.36	372	34.36	90537.5
34.38	47933.3	34.38	390	34.38	88875
34.4	46783.3	34.4	373	34.4	88837.5
34.42	47450	34.42	359	34.42	88650
34.44	48033.3	34.44	328	34.44	88187.5
34.46	45700	34.46	386	34.46	89350
34.48	46433.3	34.48	342	34.48	88412.5
34.5	47300	34.5	331	34.5	89175
34.52	48550	34.52	369	34.52	90100
34.54	48550	34.54	348	34.54	89962.5
34.56	48400	34.56	340	34.56	87650
34.58	47650	34.58	332	34.58	89187.5
34.6	47500	34.6	391	34.6	91625
34.62	47516.7	34.62	358	34.62	91987.5
34.64	47800	34.64	316	34.64	93062.5
34.66	48233.3	34.66	364	34.66	90962.5
34.68	49400	34.68	354	34.68	91937.5
34.7	47700	34.7	358	34.7	92562.5
34.72	48566.7	34.72	364	34.72	90462.5
34.74	49550	34.74	381	34.74	91912.5
34.76	49550	34.76	395	34.76	93537.5
34.78	48933.3	34.78	382	34.78	91575
34.8	49416.7	34.8	369	34.8	92450
34.82	50033.3	34.82	349	34.82	93812.5
34.84	49216.7	34.84	328	34.84	91812.5
34.86	51300	34.86	337	34.86	92337.5
34.88	49716.7	34.88	332	34.88	96325
34.9	50116.7	34.9	373	34.9	95462.5
34.92	50450	34.92	371	34.92	95225
34.94	52666.7	34.94	360	34.94	95600
34.96	51216.7	34.96	371	34.96	95737.5
34.98	51616.7	34.98	337	34.98	96150
35	51866.7	35	364	35	97737.5
35.02	54633.3	35.02	359	35.02	96662.5
35.04	51500	35.04	317	35.04	96162.5
35.06	52933.3	35.06	369	35.06	96662.5
35.08	52150	35.08	361	35.08	96737.5
35.1	52166.7	35.1	350	35.1	101075
35.12	51900	35.12	341	35.12	99450
35.14	52916.7	35.14	324	35.14	98150
35.16	51900	35.16	377	35.16	98450
35.18	52700	35.18	386	35.18	99600
35.2	52183.3	35.2	398	35.2	100350
35.22	51266.7	35.22	338	35.22	102613
35.24	52216.7	35.24	323	35.24	101075
35.26	52183.3	35.26	374	35.26	101975
35.28	51316.7	35.28	363	35.28	101250
35.3	53066.7	35.3	357	35.3	102388
35.32	51416.7	35.32	395	35.32	103000
35.34	53233.3	35.34	347	35.34	102113
35.36	50900	35.36	363	35.36	101113
35.38	53750	35.38	399	35.38	104938
35.4	51666.7	35.4	370	35.4	104100
35.42	51966.7	35.42	384	35.42	103813
35.44	53366.7	35.44	364	35.44	103975
35.46	52366.7	35.46	386	35.46	104088
35.48	53250	35.48	365	35.48	107425
35.5	51933.3	35.5	364	35.5	105200
35.52	53133.3	35.52	423	35.52	106988
35.54	51800	35.54	372	35.54	109913
35.56	54300	35.56	360	35.56	109538
35.58	54000	35.58	360	35.58	111038
35.6	53083.3	35.6	378	35.6	109325
35.62	53600	35.62	347	35.62	112350
35.64	55616.7	35.64	339	35.64	111963
35.66	55150	35.66	393	35.66	115825
35.68	56100	35.68	370	35.68	115413
35.7	56766.7	35.7	333	35.7	116350
35.72	57433.3	35.72	367	35.72	120088
35.74	60100	35.74	404	35.74	121713
35.76	59016.7	35.76	405	35.76	125475
35.78	61166.7	35.78	379	35.78	128413
35.8	61383.3	35.8	355	35.8	130850
35.82	66266.7	35.82	369	35.82	134675
35.84	68216.7	35.84	372	35.84	137925
35.86	68733.3	35.86	387	35.86	143875
35.88	74316.7	35.88	406	35.88	149463
35.9	79050	35.9	370	35.9	158625
35.92	84050	35.92	390	35.92	164838
35.94	88150	35.94	401	35.94	174750
35.96	93633.3	35.96	426	35.96	186425
35.98	104367	35.98	425	35.98	193275
36	113383	36	438	36	206875
36.02	129100	36.02	443	36.02	224288
36.04	148350	36.04	443	36.04	240988
36.06	177250	36.06	439	36.06	262600
36.08	209817	36.08	475	36.08	286113
36.1	251983	36.1	503	36.1	313988
36.12	294850	36.12	500	36.12	351375
36.14	342567	36.14	515	36.14	390025
36.16	382083	36.16	582	36.16	440163
36.18	438567	36.18	604	36.18	497088
36.2	496083	36.2	785	36.2	555400
36.22	548817	36.22	1020	36.22	619963
36.24	604850	36.24	1151	36.24	693675
36.26	656117	36.26	1277	36.26	754163
36.28	690550	36.28	1497	36.28	803000
36.3	721867	36.3	1687	36.3	826088
36.32	729667	36.32	1759	36.32	811813
36.34	699367	36.34	1885	36.34	787113
36.36	595550	36.36	2262	36.36	751425
36.38	470417	36.38	2689	36.38	682838
36.4	398217	36.4	3452	36.4	625500
36.42	354100	36.42	4816	36.42	566438
36.44	306350	36.44	6207	36.44	501025
36.46	236117	36.46	6254	36.46	435100
36.48	172950	36.48	4734	36.48	378975
36.5	133317	36.5	3573	36.5	335850
36.52	117517	36.52	3323	36.52	303163
36.54	108150	36.54	3640	36.54	267713
36.56	99316.7	36.56	3208	36.56	244250
36.58	93766.7	36.58	2137	36.58	224350
36.6	88933.3	36.6	1379	36.6	208788
36.62	83100	36.62	971	36.62	194650
36.64	79183.3	36.64	833	36.64	180138
36.66	74316.7	36.66	749	36.66	173113
36.68	70800	36.68	650	36.68	163863
36.7	66766.7	36.7	571	36.7	152775
36.72	64633.3	36.72	511	36.72	147888
36.74	61600	36.74	476	36.74	144138
36.76	61416.7	36.76	482	36.76	138250
36.78	59666.7	36.78	459	36.78	135538
36.8	56266.7	36.8	436	36.8	131988
36.82	58416.7	36.82	402	36.82	128863
36.84	55616.7	36.84	408	36.84	126963
36.86	56333.3	36.86	414	36.86	121738
36.88	55933.3	36.88	379	36.88	121388
36.9	53133.3	36.9	402	36.9	119863
36.92	53650	36.92	334	36.92	118100
36.94	52650	36.94	377	36.94	117025
36.96	51833.3	36.96	380	36.96	115375
36.98	53066.7	36.98	424	36.98	113713
37	53600	37	409	37	113663
37.02	52566.7	37.02	359	37.02	111025
37.04	51883.3	37.04	383	37.04	110000
37.06	52400	37.06	369	37.06	111225
37.08	52766.7	37.08	397	37.08	111375
37.1	52400	37.1	360	37.1	106700
37.12	52266.7	37.12	357	37.12	105338
37.14	52500	37.14	350	37.14	107363
37.16	53450	37.16	349	37.16	107063
37.18	50150	37.18	366	37.18	106263
37.2	53816.7	37.2	361	37.2	107350
37.22	50316.7	37.22	368	37.22	104450
37.24	50633.3	37.24	354	37.24	104675
37.26	50883.3	37.26	350	37.26	104050
37.28	52583.3	37.28	323	37.28	102850
37.3	50933.3	37.3	376	37.3	104225
37.32	50133.3	37.32	362	37.32	103763
37.34	49333.3	37.34	349	37.34	102138
37.36	50200	37.36	332	37.36	102850
37.38	48966.7	37.38	351	37.38	101675
37.4	50500	37.4	348	37.4	102200
37.42	50900	37.42	345	37.42	101400
37.44	50050	37.44	326	37.44	101600
37.46	50200	37.46	357	37.46	101513
37.48	49766.7	37.48	352	37.48	102188
37.5	49716.7	37.5	364	37.5	100938
37.52	50583.3	37.52	332	37.52	104225
37.54	49666.7	37.54	353	37.54	101213
37.56	50516.7	37.56	327	37.56	99375
37.58	50066.7	37.58	330	37.58	100950
37.6	50733.3	37.6	346	37.6	101863
37.62	51166.7	37.62	344	37.62	101600
37.64	50133.3	37.64	352	37.64	103163
37.66	50200	37.66	332	37.66	101900
37.68	49383.3	37.68	329	37.68	103050
37.7	49550	37.7	335	37.7	101563
37.72	50983.3	37.72	353	37.72	103188
37.74	50850	37.74	347	37.74	98725
37.76	50000	37.76	357	37.76	100625
37.78	50450	37.78	341	37.78	102463
37.8	52266.7	37.8	348	37.8	100850
37.82	51233.3	37.82	375	37.82	100075
37.84	51483.3	37.84	331	37.84	100838
37.86	50100	37.86	368	37.86	100700
37.88	50700	37.88	345	37.88	100700
37.9	50716.7	37.9	346	37.9	101275
37.92	51683.3	37.92	359	37.92	101863
37.94	50200	37.94	370	37.94	101125
37.96	53583.3	37.96	354	37.96	100725
37.98	53166.7	37.98	370	37.98	101488
38	51166.7	38	339	38	103850
38.02	51333.3	38.02	332	38.02	100938
38.04	50683.3	38.04	380	38.04	101613
38.06	50050	38.06	365	38.06	99312.5
38.08	49550	38.08	337	38.08	101688
38.1	50666.7	38.1	334	38.1	100000
38.12	49850	38.12	331	38.12	100238
38.14	49216.7	38.14	343	38.14	99612.5
38.16	50216.7	38.16	304	38.16	99287.5
38.18	50016.7	38.18	330	38.18	99850
38.2	49433.3	38.2	357	38.2	100188
38.22	48966.7	38.22	306	38.22	98637.5
38.24	49533.3	38.24	348	38.24	99612.5
38.26	49283.3	38.26	334	38.26	98525
38.28	48750	38.28	323	38.28	99275
38.3	49650	38.3	363	38.3	99900
38.32	48866.7	38.32	323	38.32	99950
38.34	48766.7	38.34	311	38.34	99000
38.36	50266.7	38.36	335	38.36	99087.5
38.38	50066.7	38.38	327	38.38	98187.5
38.4	47350	38.4	333	38.4	99537.5
38.42	48766.7	38.42	331	38.42	98937.5
38.44	48400	38.44	321	38.44	99237.5
38.46	47700	38.46	334	38.46	97237.5
38.48	49400	38.48	337	38.48	99275
38.5	48666.7	38.5	352	38.5	97775
38.52	48700	38.52	342	38.52	99175
38.54	48100	38.54	304	38.54	100200
38.56	48066.7	38.56	339	38.56	98950
38.58	48716.7	38.58	317	38.58	98212.5
38.6	47783.3	38.6	348	38.6	97800
38.62	48750	38.62	323	38.62	97525
38.64	50033.3	38.64	356	38.64	97787.5
38.66	50500	38.66	361	38.66	97412.5
38.68	48733.3	38.68	351	38.68	97887.5
38.7	48800	38.7	321	38.7	98887.5
38.72	49350	38.72	360	38.72	96612.5
38.74	49083.3	38.74	334	38.74	98600
38.76	48166.7	38.76	357	38.76	99112.5
38.78	47800	38.78	351	38.78	98100
38.8	50716.7	38.8	350	38.8	98975
38.82	48700	38.82	370	38.82	100313
38.84	49516.7	38.84	323	38.84	97662.5
38.86	49966.7	38.86	344	38.86	97112.5
38.88	47900	38.88	352	38.88	96350
38.9	48350	38.9	335	38.9	95575
38.92	48216.7	38.92	352	38.92	98512.5
38.94	49200	38.94	382	38.94	97787.5
38.96	48166.7	38.96	346	38.96	96912.5
38.98	47450	38.98	308	38.98	97012.5
39	47933.3	39	366	39	97837.5
39.02	49750	39.02	332	39.02	95650
39.04	49016.7	39.04	371	39.04	96000
39.06	48900	39.06	351	39.06	95887.5
39.08	49650	39.08	341	39.08	97087.5
39.1	48816.7	39.1	341	39.1	97925
39.12	47783.3	39.12	359	39.12	96125
39.14	50000	39.14	331	39.14	97362.5
39.16	48483.3	39.16	337	39.16	95525
39.18	48933.3	39.18	353	39.18	95375
39.2	48350	39.2	354	39.2	96312.5
39.22	49650	39.22	393	39.22	97237.5
39.24	49716.7	39.24	343	39.24	96525
39.26	48800	39.26	360	39.26	94875
39.28	48383.3	39.28	424	39.28	97712.5
39.3	49166.7	39.3	380	39.3	95700
39.32	48366.7	39.32	412	39.32	97662.5
39.34	48800	39.34	370	39.34	96150
39.36	48200	39.36	392	39.36	98300
39.38	47633.3	39.38	408	39.38	97000
39.4	48633.3	39.4	385	39.4	95762.5
39.42	49216.7	39.42	360	39.42	97725
39.44	48666.7	39.44	382	39.44	95625
39.46	47883.3	39.46	391	39.46	97225
39.48	48033.3	39.48	390	39.48	95050
39.5	49083.3	39.5	380	39.5	96425
39.52	48733.3	39.52	374	39.52	96312.5
39.54	49300	39.54	425	39.54	95525
[truncated: 1,523 more rows]

## Sheet: Fig. S2
Fig. S2A											Fig. S2B										Fig. S2C											Fig. S2D
[truncated: 433 more rows]

[truncated: 21 more sheets: Fig. S3, Fig. S4, Fig. S10, Fig. S11, Fig. S12, Fig. S13, Fig. S15, Fig. S16, Fig. S17, Fig. S18, Fig. S20, Fig. S21, Fig. S24, Fig. S25, Fig. S26, Fig. S28, Fig. S30, Fig. S31, Fig. S32, Fig. S33 …]
